# Supplementary material for: Germinal center trajectories and transcriptional signatures define CLL subtypes and their pathway regulators
Source: PLoS One. 2025 Oct 22;20(10):e0335069. doi: 10.1371/journal.pone.0335069 (PMC12543202; doi:10.1371/journal.pone.0335069)
Supplement: S1 File — Naming and description of the used datasets as well as their accession numbers. (XLSX) [file pone.0335069.s004.xlsx]

## Sheet: Accession_Numbers
Supplementary file 1. Data description. Naming and description of the used datasets as well as their accession numbers.
DataSets/Accessions	EGA_Accession	SRA_Accession	GEO_Accession	BioProject_Accession	Run_type	Samples_Count/Grouping
1st healthy	#NA	SRP241753	#NA	PRJNA600936	Paired-end	12 samples/4 individuals (4 naïve B cells, 4 CD27bright MBCs & 4 CD27dull MBCs )
2nd healthy	#NA	#NA	GSE307095	#NA	Paired-end	10 samples/5 individuals (5 naïve B cells & 5 CD27bright MBCs)
1st CLL	#NA	SRP055444	GSE66228	PRJNA276143	Paired-end	17 samples/12 Unmutated & 5 Mutated
2nd CLL	#NA	SRP141180	GSE113386	PRJNA450999	Single-end	13 samples/4 Unmutated & 9 Mutated
3rd CLL	#NA	SRP060715	GSE70830	PRJNA289651	Single-end	10 samples/6 Unmutated & 4 Mutated
4th CLL	Study ID: EGAS00001000374 & Dataset ID: EGAD00001000258	#NA	#NA	#NA	Paired-end	83 samples/34 Unmutated & 49 Mutated
