# Supplementary material for: Germinal center trajectories and transcriptional signatures define CLL subtypes and their pathway regulators
Source: PLoS One. 2025 Oct 22;20(10):e0335069. doi: 10.1371/journal.pone.0335069 (PMC12543202; doi:10.1371/journal.pone.0335069)
Supplement: S2 File — OUTRIDER significant results with outlier samples. (XLSX) [file pone.0335069.s005.xlsx]

## Sheet: Mutated
Supplementary file 2. Outlier summary. OUTRIDER significant results with outlier samples (AberrantBySample > 2) are highlighted (M.CLL3_4, M.CLL1_2, M.CLL4_7, M.CLL4_10, M.CLL4_37, M.CLL4_55, M.CLL4_23, M.CLL4_59, M.CLL1_3 & M.CLL4_3).
geneID	sampleID	pValue	padjust	zScore	l2fc	rawcounts	normcounts	meanCorrected	theta	aberrant	AberrantBySample	AberrantByGene	padj_rank	FDR_set
ENSG00000198563	M.CLL3_4	3.29008e-08	0.00439736	-6.01	-1.66	17660	7062.19	22254.8	33.6	TRUE	34	1	3	transcriptome-wide
ENSG00000204435	M.CLL3_4	3.02301e-08	0.00439736	-5.96	-1.61	2359	832.86	2549.36	35.61	TRUE	34	1	3	transcriptome-wide
ENSG00000204469	M.CLL3_4	3.83105e-08	0.00439736	-5.79	-1.06	9385	4469.04	9298.8	72.29	TRUE	34	1	3	transcriptome-wide
ENSG00000204560	M.CLL3_4	4.22337e-08	0.00439736	-5.88	-1.45	2244	682.89	1861.07	41.91	TRUE	34	1	3	transcriptome-wide
ENSG00000204590	M.CLL3_4	3.26128e-08	0.00439736	-5.94	-1.58	2368	694.45	2075.7	36.72	TRUE	34	1	3	transcriptome-wide
ENSG00000188234	M.CLL3_4	7.19411e-08	0.00535035	-5.98	-2.15	642	192.02	856.44	21.09	TRUE	34	1	6.5	transcriptome-wide
ENSG00000204713	M.CLL3_4	7.13916e-08	0.00535035	-5.77	-1.43	3232	496.36	1333.9	41.37	TRUE	34	1	6.5	transcriptome-wide
ENSG00000204463	M.CLL3_4	9.62884e-08	0.00626596	-5.71	-1.32	5646	1938.25	4845.08	46.03	TRUE	34	1	8	transcriptome-wide
ENSG00000137337	M.CLL3_4	1.1114e-07	0.00642884	-5.73	-1.48	3023	1051.43	2930.58	37.85	TRUE	34	1	9	transcriptome-wide
ENSG00000177954	M.CLL3_4	2.40233e-07	0.0110906	-5.66	-1.81	46702	14676.4	51296.3	25.5	TRUE	34	1	11	transcriptome-wide
ENSG00000204348	M.CLL3_4	2.55642e-07	0.0110906	-5.58	-1.6	611	277.38	844.02	31.69	TRUE	34	1	11	transcriptome-wide
ENSG00000229117	M.CLL3_4	2.19699e-07	0.0110906	-5.71	-1.84	41186	9209.68	33001.7	24.87	TRUE	34	1	11	transcriptome-wide
ENSG00000204344	M.CLL3_4	2.79056e-07	0.0111751	-5.67	-1.67	333	138.07	440.43	29.92	TRUE	34	1	13	transcriptome-wide
ENSG00000188612	M.CLL3_4	3.40546e-07	0.0113573	-5.46	-1.25	5084	1175.48	2792.71	46.53	TRUE	34	1	15	transcriptome-wide
ENSG00000204356	M.CLL3_4	3.49054e-07	0.0113573	-5.51	-1.39	1153	324.23	848.18	39.36	TRUE	34	1	15	transcriptome-wide
ENSG00000240053	M.CLL3_4	3.22363e-07	0.0113573	-5.62	-1.68	1079	604.43	1930.52	28.62	TRUE	34	1	15	transcriptome-wide
ENSG00000100764	M.CLL3_4	5.51586e-07	0.0153658	-5.27	-1.01	1354	623.88	1251.57	67.51	TRUE	34	1	18	transcriptome-wide
ENSG00000196873	M.CLL3_4	5.60797e-07	0.0153658	-5.51	-1.89	697	304.6	1133.19	22.5	TRUE	34	1	18	transcriptome-wide
ENSG00000204231	M.CLL3_4	5.34383e-07	0.0153658	-5.39	-1.38	2425	750.65	1955.46	38.1	TRUE	34	1	18	transcriptome-wide
ENSG00000204267	M.CLL3_4	7.31303e-07	0.0181293	-5.46	-1.85	3357	1362.95	4918.58	22.64	TRUE	34	1	20.5	transcriptome-wide
ENSG00000204304	M.CLL3_4	7.24888e-07	0.0181293	-5.27	-1.15	4912	1694.42	3759.56	50.7	TRUE	34	1	20.5	transcriptome-wide
ENSG00000255152	M.CLL3_4	1.44513e-06	0.0341969	-5.26	-1.93	165	88.08	336.14	21.16	TRUE	34	1	22	transcriptome-wide
ENSG00000204220	M.CLL3_4	2.00783e-06	0.0406363	-5.18	-1.5	736	149.16	422.8	30.22	TRUE	34	1	25.5	transcriptome-wide
ENSG00000204257	M.CLL3_4	2.11461e-06	0.0406363	-5.14	-1.36	13247	5606.16	14443.5	34.7	TRUE	34	1	25.5	transcriptome-wide
ENSG00000227057	M.CLL3_4	1.91002e-06	0.0406363	-5.15	-1.45	1004	284.67	779.22	31.78	TRUE	34	1	25.5	transcriptome-wide
ENSG00000228327	M.CLL3_4	2.00156e-06	0.0406363	-5.37	-2.14	597	502.61	2212.33	16.73	TRUE	34	1	25.5	transcriptome-wide
ENSG00000251136	M.CLL3_4	2.12994e-06	0.0406363	-5.43	-2.22	89	83.84	394.7	16.55	TRUE	34	1	25.5	transcriptome-wide
ENSG00000277701	M.CLL3_4	2.18559e-06	0.0406363	-6.17	-7.09	4	6.89	1169.5	3.27	TRUE	34	1	25.5	transcriptome-wide
ENSG00000259856	M.CLL3_4	2.32817e-06	0.0417946	-5.58	-5.99	0	0	69.79	5.4	TRUE	34	1	29	transcriptome-wide
ENSG00000132341	M.CLL3_4	2.86582e-06	0.046223	-4.99	-1.05	5366	1798.46	3723.15	53.13	TRUE	34	1	32	transcriptome-wide
ENSG00000182484	M.CLL3_4	2.86119e-06	0.046223	-5.13	-1.53	1849	693.87	2008.15	27.85	TRUE	34	1	32	transcriptome-wide
ENSG00000204427	M.CLL3_4	2.8715e-06	0.046223	-5.01	-1.17	1483	433.83	977.95	44.39	TRUE	34	1	32	transcriptome-wide
ENSG00000223501	M.CLL3_4	2.97273e-06	0.046223	-5.02	-1.23	2059	863.24	2021.65	40.74	TRUE	34	1	32	transcriptome-wide
ENSG00000253861	M.CLL3_4	3.01879e-06	0.046223	-4.88	-5.6	0	0	133.03	6.21	TRUE	34	2	32	transcriptome-wide
ENSG00000169504	M.CLL1_2	1.94704e-10	9.93921e-05	-7.31	-6.81	5	20.29	2722.3	6.25	TRUE	9	1	1.5	transcriptome-wide
ENSG00000256646	M.CLL1_2	3.81837e-10	9.93921e-05	-7.35	-5.43	0	0	145.53	19.3	TRUE	9	1	1.5	transcriptome-wide
ENSG00000165905	M.CLL1_2	8.05545e-09	0.00139789	-6.84	-5	4	24.4	966.69	8.63	TRUE	9	1	3	transcriptome-wide
ENSG00000143514	M.CLL1_2	7.18461e-08	0.00935076	-5.87	-1.34	89	460.66	1173.03	63.17	TRUE	9	1	4	transcriptome-wide
ENSG00000203705	M.CLL1_2	3.07226e-07	0.0319883	-5.7	-1.52	74	206.35	598.02	43.03	TRUE	9	1	5	transcriptome-wide
ENSG00000014138	M.CLL1_2	3.77043e-07	0.0327147	-5.64	-1.42	51	139.97	377.78	59.3	TRUE	9	1	6	transcriptome-wide
ENSG00000131398	M.CLL1_2	4.89605e-07	0.0352895	-6.51	-6.55	1	5.5	1029.69	4.52	TRUE	9	1	8	transcriptome-wide
ENSG00000136628	M.CLL1_2	5.9657e-07	0.0352895	-5.37	-1.23	427	979.34	2299.08	48.59	TRUE	9	1	8	transcriptome-wide
ENSG00000182022	M.CLL1_2	6.10078e-07	0.0352895	-6	-3.76	22	206.81	2908.35	8.42	TRUE	9	1	8	transcriptome-wide
ENSG00000273173	M.CLL4_7	5.29888e-10	0.000275859	-6.87	-5.03	2	2.45	119.02	11.86	TRUE	7	1	1	transcriptome-wide
ENSG00000170846	M.CLL4_7	1.11571e-08	0.00290418	-6.54	-3.61	17	21.96	283.18	12.36	TRUE	7	1	2	transcriptome-wide
ENSG00000166136	M.CLL4_7	8.35705e-08	0.0145022	-5.6	-0.88	367	542.43	997.91	115.41	TRUE	7	1	3	transcriptome-wide
ENSG00000128739	M.CLL4_7	1.48676e-07	0.0193502	-5.44	-5.1	33	56.22	1977.99	5.86	TRUE	7	1	4	transcriptome-wide
ENSG00000224078	M.CLL4_7	2.79013e-07	0.0290508	-5.5	-5.72	96	106.49	5684.61	4.75	TRUE	7	1	5	transcriptome-wide
ENSG00000253861	M.CLL4_7	4.00944e-07	0.0347885	-5.34	-6.11	0	0	133.03	6.21	TRUE	7	2	6	transcriptome-wide
ENSG00000231880	M.CLL4_7	5.90308e-07	0.043902	-5.9	-4.87	0	0	36.16	13.02	TRUE	7	1	7	transcriptome-wide
ENSG00000177479	M.CLL4_37	1.25898e-07	0.0387565	-5.56	-0.98	1303	1647.14	3242.76	79.55	TRUE	6	1	1.5	transcriptome-wide
ENSG00000273590	M.CLL4_37	1.48892e-07	0.0387565	-6.37	-5.21	2	2.09	114.92	7.12	TRUE	6	1	1.5	transcriptome-wide
ENSG00000114316	M.CLL4_37	4.71131e-07	0.0428669	-5.37	-1.07	1125	1285.65	2708.63	60.81	TRUE	6	1	4.5	transcriptome-wide
ENSG00000172053	M.CLL4_37	4.94049e-07	0.0428669	-5.37	-1.16	1551	1767.06	3953.18	51.99	TRUE	6	1	4.5	transcriptome-wide
ENSG00000179409	M.CLL4_37	3.79765e-07	0.0428669	4.4	1.48	1057	1365.16	490.04	17.04	TRUE	6	1	4.5	transcriptome-wide
ENSG00000198218	M.CLL4_37	2.92263e-07	0.0428669	-5.37	-0.86	2056	2513.2	4544.99	94.31	TRUE	6	1	4.5	transcriptome-wide
ENSG00000077458	M.CLL4_10	5.1158e-07	0.044388	-5.29	-0.91	1063	1331.4	2506.6	82.11	TRUE	6	1	3.5	transcriptome-wide
ENSG00000110274	M.CLL4_10	2.79977e-07	0.044388	-5.42	-1.03	494	681.38	1388.62	72.45	TRUE	6	1	3.5	transcriptome-wide
ENSG00000150776	M.CLL4_10	2.04207e-07	0.044388	-5.54	-1.11	294	297.83	642.68	67.43	TRUE	6	1	3.5	transcriptome-wide
ENSG00000160695	M.CLL4_10	4.44203e-07	0.044388	-5.31	-1.02	695	939.21	1908.03	68.44	TRUE	6	1	3.5	transcriptome-wide
ENSG00000166037	M.CLL4_10	3.94931e-07	0.044388	-5.4	-1.06	1069	1241.81	2584.17	63.63	TRUE	6	1	3.5	transcriptome-wide
ENSG00000265784	M.CLL4_10	2.09682e-07	0.044388	-6.57	-5.59	0	0	64.69	8.6	TRUE	6	1	3.5	transcriptome-wide
ENSG00000188848	M.CLL4_55	2.54861e-12	1.32681e-06	-7.56	-6.18	34	22.29	1661.67	7.93	TRUE	5	1	1	transcriptome-wide
ENSG00000284968	M.CLL4_55	3.38753e-10	8.81773e-05	-7.09	-4.91	1	0.7	41.25	16.57	TRUE	5	1	2	transcriptome-wide
ENSG00000113269	M.CLL4_55	1.08769e-09	0.00018875	-7.02	-5.34	19	19.58	832.1	7.51	TRUE	5	1	3	transcriptome-wide
ENSG00000177119	M.CLL4_55	5.6754e-08	0.00738652	-6.18	-5.65	20	19.3	1017.36	5.49	TRUE	5	1	4	transcriptome-wide
ENSG00000172493	M.CLL4_55	1.18866e-07	0.0123763	-5.92	-2.47	562	415.96	2307.27	16.42	TRUE	5	1	5	transcriptome-wide
ENSG00000155008	M.CLL4_23	1.37036e-10	7.13408e-05	-7.2	-5.34	10	8.52	379.47	8.72	TRUE	3	1	1	transcriptome-wide
ENSG00000104805	M.CLL4_23	4.24852e-09	0.000737258	-6.34	-1.86	669	482.43	1750.58	31.95	TRUE	3	1	2.5	transcriptome-wide
ENSG00000158321	M.CLL4_23	4.17064e-09	0.000737258	-6.85	-5.39	15	13.82	618.42	6.95	TRUE	3	1	2.5	transcriptome-wide
ENSG00000100034	M.CLL4_59	3.79398e-09	0.00197514	5.05	2.22	7412	4326.26	929.82	7.96	TRUE	3	1	1	transcriptome-wide
ENSG00000100038	M.CLL4_59	8.78339e-09	0.00206039	5.13	1.5	4996	3306.14	1170.33	20.79	TRUE	3	1	2.5	transcriptome-wide
ENSG00000224086	M.CLL4_59	1.18732e-08	0.00206039	5.03	1.83	2392	1487.85	418.94	12.48	TRUE	3	1	2.5	transcriptome-wide
ENSG00000136144	M.CLL1_3	7.27354e-08	0.0247368	-6.48	-4.7	7	49.78	1472.32	7.62	TRUE	3	1	1.5	transcriptome-wide
ENSG00000136147	M.CLL1_3	9.5032e-08	0.0247368	-6.26	-3.63	41	155.25	1963.9	9.83	TRUE	3	1	1.5	transcriptome-wide
ENSG00000272589	M.CLL1_3	2.23081e-07	0.0387119	-6.81	-5.22	0	0	110.46	10.97	TRUE	3	1	3	transcriptome-wide
ENSG00000198712	M.CLL4_3	1.70417e-07	0.0443595	4.61	1.62	612623	287559	93478.6	13.92	TRUE	3	1	1.5	transcriptome-wide
ENSG00000198804	M.CLL4_3	1.49778e-07	0.0443595	4.58	1.71	2441414	1.07049e+06	328085	12.35	TRUE	3	1	1.5	transcriptome-wide
ENSG00000198886	M.CLL4_3	2.55807e-07	0.0443909	4.52	1.54	1108106	511978	175599	15.24	TRUE	3	1	3	transcriptome-wide
ENSG00000102043	M.CLL4_68	1.24026e-11	6.4568e-06	-7.46	-6.04	0	0	77.18	15.86	TRUE	2	1	1	transcriptome-wide
ENSG00000221994	M.CLL4_76	4.27097e-11	2.22346e-05	-7.35	-6.03	1	0.81	105.11	10.33	TRUE	2	1	1	transcriptome-wide
ENSG00000160932	M.CLL4_76	1.15238e-10	2.99964e-05	-7.21	-5.02	43	39.34	1308.02	8.87	TRUE	2	1	2	transcriptome-wide
ENSG00000125447	M.CLL4_51	6.33962e-10	0.00033004	5.29	2.27	16894	21091	4357.52	8.2	TRUE	2	1	1	transcriptome-wide
ENSG00000205923	M.CLL2_2	1.67777e-09	0.000873447	-7.25	-7.22	0	0	225.62	6.64	TRUE	2	1	1	transcriptome-wide
ENSG00000281571	M.CLL4_51	8.19393e-09	0.00213288	-6.76	-6.09	0	0	184.54	9.07	TRUE	2	1	2	transcriptome-wide
ENSG00000110446	M.CLL4_47	4.93359e-09	0.00256842	5.17	1.74	4159	3044.13	910.53	14.84	TRUE	2	1	1	transcriptome-wide
ENSG00000227124	M.CLL4_38	6.09407e-09	0.00317257	-7.02	-7.34	1	1.09	351.2	5.15	TRUE	2	1	1	transcriptome-wide
ENSG00000177646	M.CLL4_47	4.55837e-08	0.0118654	4.92	1.21	1580	1261.47	543.62	31.79	TRUE	2	1	2	transcriptome-wide
ENSG00000107140	M.CLL4_68	1.17212e-07	0.0305102	4.88	1.04	1838	1867.54	908.25	42.81	TRUE	2	1	2	transcriptome-wide
ENSG00000171649	M.CLL4_38	1.19377e-07	0.0310739	-6.45	-5.29	8	9.06	396.46	6.01	TRUE	2	1	2	transcriptome-wide
ENSG00000102401	M.CLL2_2	1.39085e-07	0.0362038	-5.84	-1.99	418	305.52	1213.05	23.17	TRUE	2	1	2	transcriptome-wide
ENSG00000274615	M.CLL4_70	1.55676e-14	8.10449e-09	-7.84	-8.74	0	0	332.78	8.18	TRUE	1	1	1	transcriptome-wide
ENSG00000267520	M.CLL3_3	7.09752e-11	3.69496e-05	-7.48	-8.02	0	0	1600.83	6.49	TRUE	1	1	1	transcriptome-wide
ENSG00000256514	M.CLL4_18	3.18263e-10	0.000165688	-7.29	-8.61	0	0	466.83	5.21	TRUE	1	1	1	transcriptome-wide
ENSG00000147202	M.CLL1_4	7.22434e-10	0.000376099	-6.8	-3.19	17	46.12	442.35	18.89	TRUE	1	1	1	transcriptome-wide
ENSG00000204611	M.CLL4_65	5.82957e-09	0.00303487	5.11	1.88	977	663.93	179.76	12.27	TRUE	1	1	1	transcriptome-wide
ENSG00000112232	M.CLL3_1	7.38649e-09	0.0038454	-7.14	-5.92	0	0	250.97	10	TRUE	1	1	1	transcriptome-wide
ENSG00000104361	M.CLL4_42	3.57272e-08	0.0185996	-6.65	-5.86	32	26.34	1576.62	5.33	TRUE	1	1	1	transcriptome-wide
ENSG00000120685	M.CLL4_26	5.60189e-08	0.0291634	-5.83	-1.45	651	703.27	1922.7	41.99	TRUE	1	1	1	transcriptome-wide
ENSG00000197951	M.CLL4_57	6.35471e-08	0.0330826	-6.19	-4.31	11	9.65	207.16	8.49	TRUE	1	1	1	transcriptome-wide
ENSG00000113615	M.CLL4_69	7.01519e-08	0.036521	4.94	1.05	2961	1605.76	773.45	42.42	TRUE	1	1	1	transcriptome-wide
ENSG00000260280	M.CLL4_52	9.53963e-08	0.0496632	-5.96	-9.1	0	0	509.3	3.29	TRUE	1	1	1	transcriptome-wide

## Sheet: Unmutated
Supplementary file 2. Outlier summary. OUTRIDER significant results with outlier samples (AberrantBySample > 2) are highlighted (UM.CLL1_4, UM.CLL1_11, UM.CLL4_20, UM.CLL1_6, UM.CLL4_43 & UM.CLL3_3).
geneID	sampleID	pValue	padjust	zScore	l2fc	rawcounts	normcounts	meanCorrected	theta	aberrant	AberrantBySample	AberrantByGene	padj_rank	FDR_set
ENSG00000153207	UM.CLL1_4	1.59302e-09	0.000877466	5.52	1.7	2375	6711.55	2062.44	16.93	TRUE	20	1	1	transcriptome-wide
ENSG00000197045	UM.CLL1_4	1.97304e-08	0.00543396	4.99	1.56	1861	6436.96	2175.94	18.02	TRUE	20	1	2	transcriptome-wide
ENSG00000070010	UM.CLL1_4	4.33814e-08	0.00661809	4.95	1.5	1787	4592.48	1621.91	19.05	TRUE	20	1	4	transcriptome-wide
ENSG00000172197	UM.CLL1_4	6.00749e-08	0.00661809	-5.97	-2.88	19	75.25	581.14	16.67	TRUE	20	1	4	transcriptome-wide
ENSG00000172766	UM.CLL1_4	5.4943e-08	0.00661809	4.74	1.68	1284	3234.98	1009.67	14.17	TRUE	20	1	4	transcriptome-wide
ENSG00000103544	UM.CLL1_4	9.83169e-08	0.00773642	4.76	1.27	774	1720.55	711.82	27.82	TRUE	20	1	6.5	transcriptome-wide
ENSG00000272617	UM.CLL1_4	8.43851e-08	0.00773642	-6.54	-5.06	0	0	73.21	14.43	TRUE	20	1	6.5	transcriptome-wide
ENSG00000113569	UM.CLL1_4	2.92494e-07	0.0164761	4.78	1.02	588	1701.25	832.71	44.65	TRUE	20	1	9.5	transcriptome-wide
ENSG00000142751	UM.CLL1_4	3.04092e-07	0.0164761	4.68	1.18	881	2206.74	975.91	30.4	TRUE	20	1	9.5	transcriptome-wide
ENSG00000163608	UM.CLL1_4	3.29031e-07	0.0164761	4.75	0.91	819	2564.76	1361.39	57.17	TRUE	20	1	9.5	transcriptome-wide
ENSG00000164151	UM.CLL1_4	3.0469e-07	0.0164761	4.65	1.29	1596	4350.7	1769.42	23.77	TRUE	20	1	9.5	transcriptome-wide
ENSG00000130227	UM.CLL1_4	5.11374e-07	0.0234729	4.52	1.18	1294	3540.82	1563.09	28.74	TRUE	20	1	12	transcriptome-wide
ENSG00000180336	UM.CLL1_4	6.40325e-07	0.0258983	4.16	2.2	78	166.89	34.33	6.78	TRUE	20	1	13.5	transcriptome-wide
ENSG00000186908	UM.CLL1_4	6.58249e-07	0.0258983	4.51	1.13	1575	5085.8	2321.76	30.97	TRUE	20	1	13.5	transcriptome-wide
ENSG00000088035	UM.CLL1_4	7.57242e-07	0.0278069	4.55	1	344	854.96	423.57	47.14	TRUE	20	1	15	transcriptome-wide
ENSG00000092295	UM.CLL1_4	8.72312e-07	0.0300304	3.57	2.8	148	243.36	33.41	2.92	TRUE	20	1	16	transcriptome-wide
ENSG00000130713	UM.CLL1_4	1.01941e-06	0.031195	4.45	1.16	586	1677.16	746.3	29.15	TRUE	20	1	17.5	transcriptome-wide
ENSG00000169016	UM.CLL1_4	9.86273e-07	0.031195	4.21	1.68	346	771.99	238.25	11.8	TRUE	20	1	17.5	transcriptome-wide
ENSG00000082258	UM.CLL1_4	1.14308e-06	0.0331386	4.42	1.09	1921	6557.14	3072.23	31.79	TRUE	20	1	19	transcriptome-wide
ENSG00000236255	UM.CLL1_4	1.64832e-06	0.0453964	3.83	2.24	304	410.47	85.87	5.23	TRUE	20	1	20	transcriptome-wide
ENSG00000163605	UM.CLL1_11	5.6834e-10	0.000156527	-6.63	-3.87	23	83.04	1260.35	12.64	TRUE	12	1	1.5	transcriptome-wide
ENSG00000167785	UM.CLL1_11	4.28483e-10	0.000156527	-6.69	-4.65	8	30.6	857.61	10.66	TRUE	12	1	1.5	transcriptome-wide
ENSG00000242960	UM.CLL1_11	7.01933e-09	0.00107245	3.7	2.61	12	24.92	2.36	1000	TRUE	12	1	3.5	transcriptome-wide
ENSG00000275464	UM.CLL1_11	7.78804e-09	0.00107245	-6.69	-7.44	0	0	753	5.6	TRUE	12	1	3.5	transcriptome-wide
ENSG00000115839	UM.CLL1_11	1.04494e-08	0.00115115	-5.91	-1.11	227	740.4	1601.16	88.21	TRUE	12	1	5	transcriptome-wide
ENSG00000255423	UM.CLL1_11	1.84352e-08	0.00169241	-6.46	-4.31	2	5.05	147.93	13.81	TRUE	12	1	6	transcriptome-wide
ENSG00000032742	UM.CLL1_11	5.69353e-08	0.00448015	-6.18	-2.6	9	36.73	243.32	30.74	TRUE	12	1	7	transcriptome-wide
ENSG00000164062	UM.CLL1_11	2.03742e-07	0.0140282	-5.49	-1.37	172	444.78	1152.42	46.94	TRUE	12	1	8	transcriptome-wide
ENSG00000280071	UM.CLL1_11	2.46063e-07	0.0150596	-5.85	-3.58	19	67.57	846.02	9.92	TRUE	12	1	9	transcriptome-wide
ENSG00000100325	UM.CLL1_11	3.55227e-07	0.0195666	-5.24	-0.9	269	695.59	1299.05	103.79	TRUE	12	1	10	transcriptome-wide
ENSG00000100612	UM.CLL1_11	5.58671e-07	0.0279752	-5.46	-1.55	86	208.53	614.15	37.77	TRUE	12	1	11	transcriptome-wide
ENSG00000150459	UM.CLL1_11	9.06992e-07	0.0416324	-5.26	-1.25	251	607.94	1449.93	47.3	TRUE	12	1	12	transcriptome-wide
ENSG00000253143	UM.CLL4_20	4.32415e-10	0.000238183	4.84	2.54	5	7.04	0.18	1000	TRUE	5	1	1	transcriptome-wide
ENSG00000248527	UM.CLL4_20	2.91676e-09	0.000803305	-6.78	-7.64	66	67.22	13578	4.37	TRUE	5	1	2	transcriptome-wide
ENSG00000225630	UM.CLL4_20	1.06856e-08	0.00196195	-6.63	-6.54	54	45.55	4325.57	4.93	TRUE	5	1	3	transcriptome-wide
ENSG00000092439	UM.CLL4_20	3.0945e-08	0.00426129	-5.75	-1.08	1820	1295.1	2741.28	71.44	TRUE	5	1	4	transcriptome-wide
ENSG00000198205	UM.CLL4_20	1.61586e-07	0.0178009	-5.87	-5.34	15	9.67	417.51	5.59	TRUE	5	1	5	transcriptome-wide
ENSG00000269556	UM.CLL1_6	1.91278e-13	1.0536e-07	-7.14	-6.94	0	0	372.83	12.69	TRUE	4	1	1	transcriptome-wide
ENSG00000235437	UM.CLL4_43	1.96705e-11	1.08349e-05	-7	-5.3	12	16.25	693.97	9.54	TRUE	4	1	1	transcriptome-wide
ENSG00000198168	UM.CLL4_43	5.26355e-09	0.00144964	-6.69	-6.66	6	7.86	927.78	5.33	TRUE	4	1	2	transcriptome-wide
ENSG00000144036	UM.CLL4_43	1.82054e-08	0.00334262	-6.46	-5.31	3	5.03	263.77	7.59	TRUE	4	1	3	transcriptome-wide
ENSG00000048740	UM.CLL1_6	6.31158e-08	0.0173827	4.97	1.12	7196	16166.9	7451.26	36.63	TRUE	4	1	2	transcriptome-wide
ENSG00000134709	UM.CLL4_43	1.56798e-07	0.0215918	-6.04	-3.94	20	31.16	498.96	8.72	TRUE	4	1	4	transcriptome-wide
ENSG00000066084	UM.CLL1_6	2.83375e-07	0.0466492	4.59	1.5	2100	6861.52	2425.36	16.53	TRUE	4	1	3.5	transcriptome-wide
ENSG00000261487	UM.CLL1_6	3.38762e-07	0.0466492	-6.53	-4.3	0	0	56.35	44.73	TRUE	4	1	3.5	transcriptome-wide
ENSG00000285839	UM.CLL3_3	6.9407e-10	0.000382308	-6.86	-6.84	0	0	399.46	8.02	TRUE	3	1	1	transcriptome-wide
ENSG00000262160	UM.CLL3_3	2.57106e-08	0.00708096	-6.62	-6.92	0	0	573.25	5.95	TRUE	3	1	2	transcriptome-wide
ENSG00000269604	UM.CLL3_3	5.31223e-08	0.00975361	-6.61	-8.95	0	0	329.86	3.53	TRUE	3	1	3	transcriptome-wide
ENSG00000136193	UM.CLL1_1	7.93097e-09	0.00436854	-6.49	-5.8	16	51.34	3042.03	6.02	TRUE	2	1	1	transcriptome-wide
ENSG00000249624	UM.CLL1_1	4.90381e-08	0.0135056	-6.51	-6.96	0	0	323.65	5.58	TRUE	2	1	2	transcriptome-wide
ENSG00000148308	UM.CLL4_63	5.33237e-08	0.0293718	-5.72	-1.3	303	446.3	1097.19	54.33	TRUE	2	1	1	transcriptome-wide
ENSG00000135018	UM.CLL4_63	1.57362e-07	0.0433391	-5.47	-0.94	1383	1735.7	3324.3	84.15	TRUE	2	1	2	transcriptome-wide
ENSG00000233064	UM.CLL4_17	4.62469e-11	2.54737e-05	4.35	1	1	1.03	0.08	1000	TRUE	1	1	1	transcriptome-wide
ENSG00000196867	UM.CLL4_83	6.49517e-09	0.00357767	-6.56	-5.9	8	5.2	348.19	6.17	TRUE	1	1	1	transcriptome-wide
ENSG00000178233	UM.CLL1_2	7.02668e-09	0.00387044	3.86	2.66	25	84.9	10.49	8.65	TRUE	1	1	1	transcriptome-wide
ENSG00000214425	UM.CLL1_7	1.17391e-08	0.00646612	-6.65	-7.55	4	14.2	3308.3	4.36	TRUE	1	1	1	transcriptome-wide
ENSG00000221994	UM.CLL1_9	1.27487e-08	0.00702221	-6.78	-4.75	0	0	95.07	31.14	TRUE	1	1	1	transcriptome-wide
ENSG00000260029	UM.CLL4_82	6.52873e-08	0.0359616	4.33	1	1	1.11	0.1	1000	TRUE	1	1	1	transcriptome-wide
ENSG00000147044	UM.CLL4_60	9.07047e-08	0.049962	-6.2	-4.64	19	31.17	812.74	7.07	TRUE	1	1	1	transcriptome-wide
