# Supplementary material for: Germinal center trajectories and transcriptional signatures define CLL subtypes and their pathway regulators
Source: PLoS One. 2025 Oct 22;20(10):e0335069. doi: 10.1371/journal.pone.0335069 (PMC12543202; doi:10.1371/journal.pone.0335069)
Supplement: S3 File — Lists of DEGs for each pairwise comparisons (logFC > 1 or <−1). (XLSX) [file pone.0335069.s006.xlsx]

## Sheet: mutatedVSunmutated
Supplementary file 3. Differential expression results. Lists of DEGs for each pairwise comparisons (logFC > 1 or < -1 ).
gene_name	logFC	AveExpr	t	P.Value	adj.P.Val
LPL	-6.3149	0.478417	-13.3981	1.24824e-26	3.00089e-22
GLDN	-4.10835	-1.97679	-8.71404	5.54633e-15	6.1385e-11
GGT3P	-4.66427	-2.7526	-8.65623	7.66004e-15	6.1385e-11
HSPA12A	4.58587	2.22836	8.25733	6.99911e-14	4.20664e-10
KCNJ2-AS1	-3.61403	-1.9743	-8.0133	2.66927e-13	1.28344e-09
MAPK4	-4.57053	-2.93842	-7.39899	7.31253e-12	2.93001e-08
AC091544.4	-3.97493	-3.43706	-7.29461	1.27111e-11	4.36552e-08
ZNF471	-4.21961	1.06028	-7.12531	3.09599e-11	9.30385e-08
ZNF667-AS1	-4.91724	0.247636	-7.07989	3.92559e-11	1.04861e-07
LDOC1	-3.84706	0.615045	-6.9816	6.5476e-11	1.57411e-07
SH2D4A	-4.57607	-2.60585	-6.67635	3.14401e-10	6.87138e-07
AC091965.1	-2.80653	-4.1782	-6.52199	6.86792e-10	1.37593e-06
MIR4458HG	-3.77264	-1.50416	-6.43144	1.08184e-09	1.96302e-06
AP000550.1	-3.85451	-2.98207	-6.42042	1.14314e-09	1.96302e-06
MRO	-3.65805	-2.02668	-6.36907	1.47681e-09	2.36694e-06
L3MBTL4	-3.35839	0.979079	-6.24879	2.68013e-09	4.02706e-06
AC011753.4	-3.32094	-4.14724	-6.17155	3.91809e-09	5.54087e-06
KANK2	-3.16453	1.65021	-6.01903	8.23508e-09	1.09989e-05
MYL12BP2	-2.95572	-2.43484	-5.95975	1.09628e-08	1.38714e-05
AP005060.1	-2.65959	-3.47449	-5.92256	1.31081e-08	1.57566e-05
AC091544.2	-3.18187	-3.9052	-5.87198	1.66986e-08	1.91167e-05
NPTX1	-3.89379	-0.489344	-5.8105	2.23802e-08	2.44565e-05
NUDT12	-3.37106	-0.26119	-5.78092	2.57506e-08	2.69161e-05
PAX9	-4.05288	-2.78915	-5.71025	3.59468e-08	3.49541e-05
ZNF667	-4.20886	0.648962	-5.70789	3.63484e-08	3.49541e-05
PRR18	-3.87116	-3.17896	-5.69612	3.84155e-08	3.53067e-05
AC008132.1	-3.51294	-0.807507	-5.68938	3.96523e-08	3.53067e-05
AC092112.1	2.98511	-2.83052	5.66602	4.4243e-08	3.79874e-05
RASAL1	-3.12622	-0.766941	-5.64064	4.98201e-08	4.07134e-05
MYO3A	-4.52062	-1.8124	-5.63645	5.0805e-08	4.07134e-05
AC079177.1	-4.08632	-2.34215	-5.61481	5.6203e-08	4.26802e-05
AC069360.1	-3.06902	-3.66371	-5.6125	5.68098e-08	4.26802e-05
PHEX	-2.73066	3.23035	-5.52564	8.5005e-08	6.19275e-05
ADAM29	4.54496	-0.6558	5.42867	1.32739e-07	9.38579e-05
LINC02363	-3.2877	-0.0173857	-5.33809	2.00451e-07	0.000137687
PLD1	-2.36651	-1.42028	-5.28123	2.59111e-07	0.000173036
DNAH3	2.32916	-1.98263	5.21144	3.54273e-07	0.000230192
TRPM4	-2.66114	-2.42161	-5.12344	5.23722e-07	0.000331337
GLRA3	3.49278	-0.609484	5.05533	7.06806e-07	0.000435701
FAM174B	-2.38994	0.272267	-4.95561	1.09147e-06	0.000655999
TP63	-3.03479	-1.427	-4.94257	1.15482e-06	0.000665053
AC022325.1	3.19459	-3.73767	4.94116	1.16186e-06	0.000665053
ZNF334	-2.76525	-2.20147	-4.76823	2.43366e-06	0.00136064
ENO4	2.54166	-3.15064	4.72515	2.9182e-06	0.00159446
AL157373.2	-2.00292	-1.92955	-4.69847	3.26385e-06	0.00174369
SEPT10	-3.5671	-1.24409	-4.69263	3.34462e-06	0.001748
PDPN	-4.06025	-2.02245	-4.65142	3.9723e-06	0.00203187
ARSD	-1.8375	3.04021	-4.61359	4.6476e-06	0.00231302
DAB2IP	-2.8025	-0.250764	-4.61014	4.71435e-06	0.00231302
CRY1	-2.11621	3.07555	-4.60281	4.8596e-06	0.00233659
COBLL1	2.14466	6.43831	4.55731	5.86146e-06	0.00276305
PCDH9	-2.95931	5.63983	-4.4957	7.54047e-06	0.00348616
PLEKHG4B	-3.17157	-2.43327	-4.49096	7.68739e-06	0.00348703
ESPNL	2.92866	-0.531737	4.48032	8.02726e-06	0.00357377
TBXT	-2.79703	-2.24763	-4.36787	1.26263e-05	0.00548604
AC091965.4	-2.34107	-4.1212	-4.36134	1.29597e-05	0.00548604
DPF3	2.11505	1.9842	4.36042	1.30071e-05	0.00548604
CHL1	3.92879	-1.98865	4.35598	1.32397e-05	0.00548786
GGT2	-2.38412	-4.01124	-4.32363	1.50572e-05	0.00613545
ENPP7	2.39535	-3.40003	4.31196	1.57702e-05	0.00631885
AC105046.1	2.42236	-0.313045	4.29733	1.67098e-05	0.00658557
RBMS3	-3.27076	-2.20766	-4.27817	1.8022e-05	0.00698817
LINC00865	-2.32259	0.210776	-4.25898	1.94344e-05	0.00741623
LINC00930	-2.49174	-4.03328	-4.24041	2.09028e-05	0.00785194
SLC16A9	-2.82856	-3.41793	-4.21698	2.2908e-05	0.00847279
SMIM10	-2.80446	-0.320935	-4.20947	2.35878e-05	0.00859205
CNTNAP2	3.24564	4.29686	4.20403	2.40931e-05	0.00864512
CAV1	-2.49421	-0.869182	-4.18884	2.55598e-05	0.0090282
EGR3	1.90421	2.71244	4.18531	2.59118e-05	0.0090282
KLK2	-2.47149	1.14168	-4.17992	2.64594e-05	0.0090873
KCNJ2	-2.98194	-1.99701	-4.1743	2.70424e-05	0.00915672
MARK2P16	-2.62809	-2.37593	-4.15868	2.87272e-05	0.0095921
PON1	-2.4468	-4.03583	-4.13026	3.20545e-05	0.0105565
GSDME	-2.01026	2.1423	-4.10146	3.58014e-05	0.0115862
WNT9A	-2.61418	-0.639251	-4.09896	3.6145e-05	0.0115862
AP002505.2	-2.61305	-3.71022	-4.08361	3.833e-05	0.0121249
AC005865.1	-2.14277	-4.11619	-4.07477	3.96436e-05	0.0123775
AP002851.1	-2.04586	-2.06472	-4.03563	4.60003e-05	0.0141781
INSM1	-2.65132	-3.66345	-3.97727	5.73132e-05	0.0174414
TLE6	-2.41455	-2.9602	-3.9666	5.96512e-05	0.0179259
CPA5	-2.66176	-3.40371	-3.94408	6.48856e-05	0.0192582
SOWAHC	-2.9016	-0.85701	-3.93385	6.74061e-05	0.0197623
WNT5B	-2.38121	-1.8121	-3.92899	6.8634e-05	0.0198799
TFAP2A-AS1	-2.27261	-3.36408	-3.89294	7.84464e-05	0.0224515
NUGGC	1.9135	2.49733	3.87483	8.38623e-05	0.0237192
SDC3	-2.36022	1.53962	-3.8461	9.31968e-05	0.0260368
ZAP70	-1.6925	5.32289	-3.84311	9.42224e-05	0.0260368
AC083809.1	3.40356	-3.03873	3.83065	9.86147e-05	0.0269409
CRYBB1	-2.19614	-3.52772	-3.76828	0.000123689	0.0333295
PSD3	-2.44288	2.54124	-3.76587	0.000124773	0.0333295
SAMD7	-1.87198	-2.13047	-3.75077	0.000131749	0.0348063
CLLU1	-2.90021	0.949803	-3.71386	0.000150405	0.0393031
STK32B	-3.06422	-1.08496	-3.68442	0.000167048	0.0431828
LTBR	-2.20743	-0.614567	-3.67889	0.000170361	0.0435706

## Sheet: brightVSmutated
Supplementary file 3. Differential expression results. Lists of DEGs for each pairwise comparisons (logFC > 1 or < -1 ).
gene_name	logFC	AveExpr	t	P.Value	adj.P.Val
ARSI	9.06053	-2.46903	19.0964	5.34315e-40	1.28455e-35
IGKV1-37	6.06529	-3.8384	17.7884	4.49038e-37	5.39766e-33
IGLVI-70	5.52682	-3.59103	15.3721	1.95539e-31	1.56698e-27
HTR3A	6.10655	-3.03368	14.0027	4.06198e-28	2.44135e-24
AL391422.4	5.71109	-3.30198	13.1364	5.54433e-26	2.66583e-22
AL022324.4	4.99947	-4.80094	12.2946	6.8927e-24	2.76179e-20
AC007368.1	5.68984	-3.94846	11.3369	1.71915e-21	5.29482e-18
SDR16C5	4.31366	-4.82763	11.3326	1.76193e-21	5.29482e-18
AP003392.3	5.21296	-3.33217	10.1276	1.82124e-18	4.86493e-15
IGLV1-41	4.33646	-4.09855	9.73187	1.75417e-17	4.21719e-14
IGKV1D-43	4.44062	-3.95775	9.36738	1.39711e-16	3.05346e-13
AL645608.8	4.1825	-4.28545	9.11109	5.95994e-16	1.19403e-12
AC068880.4	4.06754	-4.53201	9.00841	1.06336e-15	1.96647e-12
AC073072.1	4.69216	-4.04485	8.71898	5.39543e-15	9.2651e-12
RPS6KB2-AS1	5.70008	-3.37126	8.13403	1.37856e-13	2.20946e-10
LINC01537	3.54172	-4.06145	7.60669	2.41261e-12	3.6251e-09
TRDV3	-8.24801	1.09691	-7.54452	3.36614e-12	4.76032e-09
ARL14	3.69387	-4.8164	7.45698	5.37147e-12	7.17419e-09
AC004241.2	-3.94777	-1.72264	-7.31953	1.11421e-11	1.40983e-08
AL355076.2	3.72183	-3.76361	7.28747	1.31996e-11	1.58666e-08
LEF1-AS1	-5.59325	-0.726325	-7.23276	1.76135e-11	2.01641e-08
IGKV6D-21	3.7921	-4.34538	7.10547	3.43456e-11	3.7532e-08
QPRT	-4.77873	-1.20147	-6.90517	9.72614e-11	1.01664e-07
AC090186.1	-4.66372	-1.81251	-6.87579	1.13179e-10	1.13373e-07
NDFIP2	-5.24238	0.179789	-6.78155	1.83718e-10	1.7667e-07
IGKV2D-24	3.45711	-4.31213	6.74856	2.17527e-10	2.01137e-07
NLGN4X	3.76601	-4.65514	6.64603	3.66796e-10	3.26598e-07
CD276	-6.42018	0.239651	-6.46102	9.32917e-10	8.01009e-07
C21orf62	-3.67101	-2.56412	-6.4101	1.20362e-09	9.97798e-07
AC084048.1	-6.12096	-0.599098	-6.33096	1.78482e-09	1.43029e-06
LINC02347	3.05266	-5.0101	6.28087	2.28743e-09	1.77394e-06
AL391425.1	-3.84023	-2.12864	-6.13659	4.64926e-09	3.49291e-06
AC008440.2	4.50712	-3.02938	6.06683	6.53138e-09	4.75821e-06
AC005274.1	-5.73439	-0.48279	-6.04766	7.16844e-09	5.06872e-06
IGLV1-36	3.79233	-3.6144	5.98096	9.89741e-09	6.79839e-06
MCF2L-AS1	-3.68076	-2.25907	-5.95732	1.10914e-08	7.40688e-06
KCNA1	3.14033	-4.96243	5.80221	2.32782e-08	1.51252e-05
AP001767.4	-3.85607	-1.73686	-5.78161	2.56668e-08	1.62383e-05
OR2C1	-4.30301	-2.08223	-5.66567	4.43146e-08	2.68369e-05
COL2A1	3.10557	-4.19525	5.66405	4.46519e-08	2.68369e-05
LINC02365	-6.82072	0.475256	-5.6579	4.59586e-08	2.69485e-05
CD40LG	-4.54731	-1.34089	-5.58055	6.59144e-08	3.77297e-05
AL161787.1	3.15028	-1.01589	5.57399	6.79556e-08	3.79935e-05
AC068050.1	-4.7113	-0.78396	-5.53744	8.04935e-08	4.36201e-05
TRIM17	-3.61163	-0.444965	-5.53436	8.16482e-08	4.36201e-05
IGLV9-49	4.312	-2.77779	5.52932	8.35738e-08	4.36782e-05
KSR2	-9.58944	3.37422	-5.52392	8.58432e-08	4.39097e-05
KCNJ3	2.86532	-4.64798	5.51281	9.01935e-08	4.51738e-05
IGHV2-26	3.37242	-3.64171	5.4792	1.05291e-07	5.1659e-05
AC067930.1	3.44082	-2.60365	5.4558	1.17231e-07	5.63672e-05
AL022069.2	-3.62891	-1.99413	-5.4195	1.38418e-07	6.42957e-05
AL133330.2	3.15055	-3.99512	5.4149	1.41358e-07	6.42957e-05
TNFSF14	-3.68182	-1.35902	-5.4143	1.41744e-07	6.42957e-05
AC010524.1	-4.02083	-1.24065	-5.39448	1.55156e-07	6.90762e-05
GGTA1P	-4.13814	-2.40575	-5.32534	2.12361e-07	9.14766e-05
AF127936.2	-4.78171	-1.54895	-5.32459	2.13081e-07	9.14766e-05
IGKV1D-33	4.98013	-2.93855	5.27704	2.64041e-07	0.000111185
AC103724.4	2.76392	-4.06102	5.27353	2.68238e-07	0.000111185
F13A1	-5.71203	0.801215	-5.26443	2.79442e-07	0.00011341
AC023794.1	-6.17074	-0.976528	-5.26159	2.83041e-07	0.00011341
SNORA3B	2.78713	-4.06265	5.23421	3.19982e-07	0.00012611
Z94057.1	-5.82528	-1.55976	-5.21952	3.41727e-07	0.000132508
AC138904.3	-5.19543	-1.70909	-5.15253	4.60456e-07	0.000175712
RPL9P25	3.92769	-1.69667	5.09879	5.83925e-07	0.000219346
LINC00092	-2.96502	-2.99048	-5.02043	8.2341e-07	0.000300115
LAG3	-5.82177	0.299683	-5.0203	8.23908e-07	0.000300115
CTTN	-5.43068	0.345643	-4.96069	1.06773e-06	0.000383124
ABCA9-AS1	-5.567	-0.871914	-4.9276	1.23199e-06	0.000432769
AC006058.1	4.40736	-2.97511	4.9257	1.24209e-06	0.000432769
AC007224.2	-3.18619	-2.16502	-4.91263	1.31406e-06	0.000444142
IGKV1-6	4.49439	-1.95901	4.91102	1.32321e-06	0.000444142
AL450043.1	-4.45882	-1.5882	-4.90756	1.3431e-06	0.000444142
AL160314.2	-3.12533	-2.62422	-4.9066	1.34863e-06	0.000444142
TTLL7	-3.32764	-2.66796	-4.8997	1.38929e-06	0.000451349
FMO2	-6.52048	-0.345793	-4.89552	1.41481e-06	0.000453512
AC012123.2	-4.658	-2.43913	-4.84464	1.75899e-06	0.00053894
AC084782.3	2.80016	-4.59838	4.84454	1.75969e-06	0.00053894
KRTAP5-2	3.09364	-4.68064	4.84365	1.76645e-06	0.00053894
AC090260.1	-3.21727	-1.93031	-4.84175	1.78083e-06	0.00053894
AC138904.1	-3.11693	-2.29093	-4.8401	1.7934e-06	0.00053894
KNG1	-4.7901	-2.04959	-4.80094	2.11872e-06	0.000628841
IGHV3-64D	3.86758	-3.53539	4.77987	2.31667e-06	0.00067148
DAB2IP	3.91401	-0.250764	4.77971	2.31824e-06	0.00067148
AC023794.6	-3.30779	-2.84627	-4.77341	2.38085e-06	0.000673761
TRIM6	-2.9355	-2.88487	-4.77328	2.38217e-06	0.000673761
AP003354.1	-3.65695	-2.57582	-4.74825	2.64781e-06	0.000740186
AC108676.1	-2.98864	-2.5967	-4.72386	2.93413e-06	0.000810798
LINC02541	3.22198	-2.30964	4.70899	3.12306e-06	0.000846105
RPS29P3	2.6196	-4.27632	4.70829	3.13229e-06	0.000846105
AC092723.3	-3.10182	-2.68873	-4.7014	3.22404e-06	0.000857796
ROBO1	3.8046	-3.38182	4.69971	3.24693e-06	0.000857796
KLHL31	-3.41443	-1.95426	-4.69312	3.33778e-06	0.000872214
RPS10P2	-3.54402	-2.38947	-4.67603	3.58506e-06	0.000926758
IGKV1D-16	3.97812	-3.24056	4.65997	3.83343e-06	0.000980421
VWC2L	-4.26908	-1.56804	-4.65469	3.91864e-06	0.000991663
PROS1	-4.60456	-2.42944	-4.64644	4.05546e-06	0.0010156
ADCY5	-3.60232	-1.53523	-4.63032	4.33634e-06	0.00107474
OR7E128P	-3.29951	-1.45359	-4.62643	4.40675e-06	0.00108105
IGLV7-43	4.19835	-1.59075	4.6148	4.6244e-06	0.00112298
AC007541.1	-3.53891	-2.46617	-4.6109	4.69957e-06	0.00112982
AL356276.2	-3.18701	-2.53139	-4.59436	5.03218e-06	0.00119781
AL133410.2	4.23577	-3.21967	4.57571	5.43426e-06	0.00128083
TLR5	-4.03395	-2.45903	-4.56279	5.73104e-06	0.00133767
MCOLN3	-3.38697	-2.28977	-4.53855	6.33034e-06	0.00146334
AC008434.1	-4.46614	-2.48515	-4.53438	6.43938e-06	0.00147437
PPBP	-6.47528	-0.548877	-4.52984	6.56374e-06	0.00148867
AC010487.3	-6.52632	-0.283862	-4.52055	6.818e-06	0.00152937
AC110760.2	2.75345	-4.84492	4.51853	6.87043e-06	0.00152937
NPY1R	2.6798	-4.56692	4.50982	7.11901e-06	0.00157017
IL1A	3.39709	-3.83865	4.50468	7.26989e-06	0.00158887
GRIK3	5.09774	0.33396	4.49977	7.41706e-06	0.00160643
CLEC4M	-4.60201	-1.66106	-4.4937	7.60227e-06	0.00163184
AL138831.3	-3.56561	-0.682453	-4.47886	8.07487e-06	0.00171795
ADAM21	-2.97198	-1.91784	-4.47088	8.34072e-06	0.00175894
Z83836.1	2.97273	-3.51201	4.46121	8.67403e-06	0.00181333
CHCHD4P2	-3.62374	-2.73636	-4.45779	8.79492e-06	0.00182275
PDSS1P1	-4.57528	-1.95317	-4.4478	9.15801e-06	0.0018815
CNTNAP3	3.72545	-3.36463	4.44572	9.23495e-06	0.0018815
IGHV3-22	2.93053	-4.51277	4.44125	9.40333e-06	0.00188766
FAM186A	-3.11159	-2.67881	-4.43942	9.47299e-06	0.00188766
AC108718.1	-3.69652	-2.16725	-4.4387	9.50074e-06	0.00188766
KLK1	3.23587	1.73699	4.42026	1.02337e-05	0.00201663
GLYATL2	-6.62456	-0.398409	-4.4074	1.07871e-05	0.00210022
RANP4	-3.52504	-2.74173	-4.40612	1.08327e-05	0.00210022
AC115989.1	-3.37849	-2.53005	-4.40088	1.10628e-05	0.00212768
EYA2	2.99345	-4.46904	4.37873	1.20897e-05	0.00230673
TOMM20P2	-3.58655	-2.63464	-4.37437	1.23023e-05	0.00232882
CD36	-6.99539	-0.143486	-4.37157	1.24613e-05	0.00234048
AL671762.1	4.07933	-0.328284	4.3637	1.28384e-05	0.00239261
NLGN4Y	3.51115	-3.63374	4.34151	1.40251e-05	0.00259368
GSDMA	-3.5945	-2.1412	-4.32233	1.51355e-05	0.00277765
POLR2CP1	-3.6853	-2.49111	-4.31469	1.56008e-05	0.0028329
AC114781.1	-3.26141	-2.87353	-4.31353	1.56722e-05	0.0028329
AL158839.1	-3.99121	-2.68101	-4.30646	1.61171e-05	0.00289158
PHACTR2-AS1	-3.16332	-2.58948	-4.28757	1.73661e-05	0.00309258
OR2T2	2.70461	-4.70026	4.2808	1.78361e-05	0.00315293
GIPC3	-4.65837	-1.01787	-4.26153	1.92412e-05	0.00337647
CLU	-5.67054	-0.182477	-4.25854	1.94745e-05	0.00339266
GAPDHP70	-2.74667	-3.10616	-4.25512	1.97315e-05	0.00339382
AC020612.3	-3.16626	-2.50298	-4.25333	1.98706e-05	0.00339382
VWF	-6.54689	-1.10977	-4.25321	1.99047e-05	0.00339382
FCER1A	-6.41286	-1.06645	-4.22471	2.22515e-05	0.00376724
KCNE1	-3.60573	-2.65635	-4.20757	2.37637e-05	0.00399513
ARR3	-3.61507	-2.8132	-4.19395	2.50567e-05	0.00416187
TFPI2	2.81121	-4.6846	4.19349	2.51018e-05	0.00416187
SMIM25	-5.81489	-0.869828	-4.18917	2.5539e-05	0.00420537
AC011451.2	-2.95959	-2.46466	-4.18264	2.61815e-05	0.00428184
RN7SKP176	4.25837	-0.769017	4.17752	2.67072e-05	0.0043383
AC243962.1	-3.62265	-2.21987	-4.17475	2.69951e-05	0.00435564
MYBL1	-3.34092	3.45353	-4.17079	2.74127e-05	0.00439353
AC034229.4	-2.86793	-3.10652	-4.1689	2.76142e-05	0.00439651
DLGAP1	3.24107	-3.67438	4.15061	2.96373e-05	0.00468757
NPBWR2	2.62517	-4.61709	4.1388	3.10183e-05	0.00487393
AC005277.2	-3.58384	-1.83	-4.12064	3.32625e-05	0.00519262
SLC1A3	-4.15481	-2.16152	-4.10875	3.48153e-05	0.00539996
GAS2L1	-4.09032	-2.15005	-4.0963	3.65153e-05	0.00561806
ABLIM3	-4.03878	-2.54088	-4.09444	3.67758e-05	0.00561806
MUC16	3.92646	-2.60477	4.09278	3.70099e-05	0.00561806
CLEC12A	-4.7005	-1.50921	-4.09176	3.71561e-05	0.00561806
CAVIN2	-6.31993	-0.921037	-4.08466	3.82306e-05	0.00573342
SORT1	-3.74296	-0.0561889	-4.08316	3.83961e-05	0.00573342
HACD1	-5.38443	0.134679	-4.0791	3.90069e-05	0.0057546
KAZN	3.55327	-2.48556	4.07895	3.90167e-05	0.0057546
AC064836.1	-2.9615	-2.14829	-4.05855	4.21689e-05	0.0061816
ZNF33BP1	-2.9086	-2.57802	-4.04364	4.46242e-05	0.00650189
RRM2	-3.43518	-1.78064	-4.0368	4.57964e-05	0.00663247
PRRX1	-3.97549	-2.01695	-4.02958	4.70662e-05	0.00677555
AC012065.2	-3.47175	-2.76219	-4.01975	4.88475e-05	0.0069613
SERPINE3	-3.31267	-2.88277	-4.01927	4.89355e-05	0.0069613
PKMP3	-2.91693	-1.80435	-4.01471	4.97865e-05	0.00704069
VLDLR	-2.91231	-2.8712	-4.01176	5.03423e-05	0.00707766
AC073864.1	-4.57294	-1.02562	-4.00256	5.21206e-05	0.00727842
STARD13	-4.25026	-2.29508	-4.00126	5.23758e-05	0.00727842
LINC01781	3.35408	-2.73278	3.99709	5.32033e-05	0.00733173
CXCR2P1	-5.94831	-1.22474	-3.99642	5.33944e-05	0.00733173
LIN7A	-5.90646	-1.36701	-3.99501	5.36743e-05	0.00733173
AL591848.4	-3.13047	-1.69446	-3.9901	5.46195e-05	0.00741869
AC010285.3	-3.03559	-1.58149	-3.98537	5.55976e-05	0.00750911
LINC00891	-4.01682	-0.645285	-3.97662	5.74548e-05	0.00768776
TMEM178B	3.15159	-3.53844	3.97613	5.75598e-05	0.00768776
PRAME	3.04427	-4.2836	3.97457	5.78974e-05	0.00769012
AC006001.4	3.63186	-2.53034	3.96951	5.9006e-05	0.00779431
TBXA2R	-4.34647	0.958352	-3.96636	5.97072e-05	0.00780496
GLYATL1B	-4.52748	-0.0208202	-3.96623	5.9736e-05	0.00780496
ATP8B5P	2.54144	-4.08258	3.96415	6.02001e-05	0.00782309
LINC00377	-4.69223	-0.569769	-3.95396	6.25432e-05	0.00808388
Z97055.2	-2.69899	-3.16127	-3.95021	6.34186e-05	0.00815319
AP002762.1	-5.53704	-1.44474	-3.94467	6.47838e-05	0.00827828
PTPRQ	-9.09584	1.28069	-3.94596	6.57014e-05	0.00827828
AC079140.2	2.56661	-3.98258	3.94037	6.57887e-05	0.00827828
TUBG1P	-2.70115	-2.14333	-3.93949	6.60047e-05	0.00827828
AL512303.1	-2.85008	-2.75363	-3.93905	6.61133e-05	0.00827828
SOX5	3.32185	-2.18275	3.93663	6.67125e-05	0.00831003
BLACAT1	-3.05701	-2.6384	-3.93211	6.7842e-05	0.00840716
AC055854.1	-3.52	-1.73102	-3.92436	6.98262e-05	0.00858613
KCNE3	-5.98371	-1.22428	-3.92355	7.01337e-05	0.00858613
PRSS42	-3.97468	-2.33197	-3.92232	7.03576e-05	0.00858613
MROH9	-3.12582	-2.50306	-3.9111	7.33463e-05	0.00890565
RN7SL262P	-3.22304	-2.89827	-3.90448	7.51682e-05	0.00906931
METTL14-DT	-2.64647	-2.81483	-3.90347	7.54487e-05	0.00906931
SLC24A4	-3.68136	-0.89707	-3.89661	7.73879e-05	0.00925613
CDC25A	2.82976	-2.59558	3.89214	7.86779e-05	0.00936384
GUCY1B1	-4.22377	-2.25055	-3.88553	8.06236e-05	0.00954814
AP003043.1	-4.35694	-2.33739	-3.8701	8.534e-05	0.0100572
SULT1B1	-3.41353	-1.67317	-3.86852	8.5835e-05	0.0100661
TLK2P2	-2.68512	-1.39035	-3.85892	8.89147e-05	0.0103767
CAMK2N2	-3.48313	-2.67885	-3.84632	9.31212e-05	0.0108151
AC092574.1	-3.90909	-2.4176	-3.84378	9.39932e-05	0.0108639
AC009949.1	-2.87645	-2.78757	-3.81505	0.000104391	0.012008
AL358472.7	3.41018	-4.04264	3.80703	0.000107482	0.0123046
AL583856.2	-2.7574	-2.16008	-3.80487	0.000108329	0.0123428
MLC1	-4.8504	-1.30622	-3.80347	0.000108909	0.0123503
RPL34P17	-2.95767	-2.53552	-3.80086	0.000109921	0.0124066
GDAP1L1	-3.79704	-2.75004	-3.79932	0.000110538	0.012418
MGST2	-3.7013	-0.847375	-3.79284	0.000113169	0.0126544
AC007731.4	2.73276	-3.39366	3.78959	0.00011451	0.0127451
PPIAL4G	-2.96929	-2.51196	-3.78343	0.000117095	0.0129133
AL136985.2	-2.79628	-2.51936	-3.78197	0.000117715	0.0129133
AL133163.1	2.461	-3.46815	3.78123	0.000118031	0.0129133
RPL34-AS1	-2.96822	-2.7054	-3.78091	0.00011817	0.0129133
AL357055.3	-2.95407	-1.0353	-3.7772	0.000119767	0.0130285
AL031768.1	-3.65712	-2.4798	-3.77375	0.00012127	0.0130742
AL161725.2	-3.5369	-3.01164	-3.7728	0.000121687	0.0130742
PRELP	-7.26378	0.104738	-3.77474	0.000121818	0.0130742
AC010754.1	-2.96465	-2.31088	-3.76925	0.000123257	0.0131698
LINC02498	-3.7707	-2.51912	-3.76492	0.000125199	0.0133181
ENKUR	-3.54994	-2.60079	-3.76342	0.000125881	0.0133318
TPTEP1	-3.71645	-1.39301	-3.75588	0.000129347	0.0136388
RGL3	3.65804	-2.39809	3.75235	0.000131002	0.0136884
AC021755.2	-2.77627	-2.58959	-3.75205	0.000131147	0.0136884
BNIP3P17	-3.6217	-2.78319	-3.75124	0.000131526	0.0136884
FMO3	-4.80372	-1.09231	-3.74333	0.00013536	0.0140071
AL359073.1	-3.19195	-3.12313	-3.74245	0.000135753	0.0140071
RPL21P119	3.18405	-1.93762	3.7357	0.000139084	0.0142894
MGAT3	2.89578	0.663819	3.73368	0.000140098	0.0143323
AL008725.1	-4.3492	-2.10213	-3.7293	0.000142327	0.0144987
Z98048.1	-2.9097	-2.87158	-3.72106	0.000146579	0.0148688
PVR	-4.43213	-1.13829	-3.71817	0.00014812	0.014962
PTGER2	-5.35435	-0.495822	-3.7119	0.000151602	0.015139
RN7SK	4.7804	1.47357	3.71161	0.00015166	0.015139
VN1R108P	-2.80345	-3.26927	-3.71135	0.000151761	0.015139
AC004263.1	-2.77441	-2.74886	-3.70945	0.000152791	0.0151475
P2RY1	-3.83028	-2.32326	-3.70888	0.000153107	0.0151475
AP000550.1	3.78979	-2.98207	3.68925	0.000164205	0.0161789
AC104662.1	-3.65304	-2.93306	-3.68134	0.000168885	0.0165721
IGKV1D-37	2.60074	-4.6208	3.67967	0.00016989	0.0166029
AC020612.1	-2.9478	-2.20348	-3.67032	0.000175619	0.0170934
GNRHR	-2.46063	-2.20459	-3.66742	0.000177436	0.0172005
S100A8	-7.27531	1.86034	-3.66755	0.000179175	0.0172325
FAT1	3.03727	-4.29524	3.66463	0.000179199	0.0172325
AC098820.1	-2.68229	-2.87167	-3.66069	0.000181716	0.017405
FMO6P	-5.46991	-1.24586	-3.64991	0.000189029	0.0180335
PLD1	-3.64803	-1.42028	-3.64501	0.000192068	0.018251
RPS20P10	2.34252	-3.51662	3.63432	0.000199441	0.018877
AL355297.4	-2.53393	-1.63225	-3.62099	0.000209017	0.019629
AC005832.2	-4.17216	-2.78538	-3.62096	0.000209052	0.019629
AL590399.3	-3.48771	-2.53508	-3.61987	0.000209835	0.019629
SIRPB2	-3.8778	-2.62868	-3.61669	0.000212199	0.0197091
CTDSPL	-5.2245	-1.7722	-3.61625	0.000212729	0.0197091
CSTF3-DT	-2.95624	-2.42085	-3.61541	0.000213151	0.0197091
CLEC1B	-3.31687	-3.14622	-3.61316	0.000214837	0.0197578
AC108879.1	-5.37642	0.547351	-3.61289	0.000215322	0.0197578
BX284668.2	-4.18238	-1.68731	-3.6071	0.000219467	0.0200616
PF4	-5.35294	-1.78876	-3.60222	0.00022352	0.0202758
AC138305.3	2.51844	-3.39992	3.6011	0.000224107	0.0202758
IGLV2-8	4.40326	-0.221319	3.60084	0.00022434	0.0202758
AC002519.1	-3.14529	-1.93619	-3.5997	0.000225205	0.0202778
BTNL9	4.26431	-0.640259	3.595	0.000228963	0.0205391
AL445928.2	-2.98952	-1.69063	-3.59229	0.000231111	0.0206548
CCNJL	-3.48023	-2.75196	-3.58873	0.000234006	0.0208361
BCAT1	3.03044	3.01376	3.57689	0.000243861	0.0216299
KCNJ5	2.43176	-4.16004	3.57588	0.000244721	0.0216299
GFI1B	-3.33412	-1.69872	-3.57424	0.000246126	0.0216744
MARK1	3.61115	-2.94566	3.56462	0.000254497	0.0223298
ZYG11A	3.46389	-1.09061	3.56266	0.000256236	0.0223587
MGAM	-3.45889	-0.522836	-3.56215	0.000256686	0.0223587
AC009970.1	-2.8989	-0.883287	-3.55378	0.000264246	0.0229014
RPS29P16	2.35232	-3.06098	3.55315	0.000264822	0.0229014
AC099681.1	-2.42029	-2.6055	-3.53065	0.000286252	0.02461
AC010132.4	-2.63809	-2.32414	-3.53027	0.000286627	0.02461
DRAIC	-4.0413	-0.962079	-3.5268	0.000290088	0.0248185
AC092111.2	-2.68482	-2.06842	-3.51471	0.000302401	0.0257802
LINC00471	-2.63384	-2.69303	-3.50495	0.000312709	0.0265648
IGKV2-18	2.49501	-4.81668	3.50046	0.000317562	0.026803
AC079070.1	-4.653	-1.11026	-3.50023	0.000317957	0.026803
LGALS12	-5.44851	-1.87195	-3.49987	0.000318858	0.026803
LPCAT2	-4.30182	-0.983584	-3.49355	0.000325234	0.0272437
AL032821.1	-2.55667	-1.10016	-3.49108	0.000327937	0.0272885
SLC40A1	-4.07341	-0.607765	-3.49091	0.000328151	0.0272885
STON2	-2.85269	-3.09151	-3.48998	0.000329174	0.0272885
ZNF732	-3.02612	-2.15296	-3.48696	0.000332585	0.0274154
RASSF6	4.68307	1.04644	3.48676	0.000332986	0.0274154
RN7SL333P	-2.59632	-2.85027	-3.48218	0.000338063	0.0276765
NFE2	-3.65822	-1.44874	-3.48185	0.000338459	0.0276765
CTSE	-3.13094	-2.88468	-3.47818	0.000342722	0.0279301
AC064836.2	-2.88128	-2.42072	-3.47587	0.000345428	0.0280555
TP63	3.36404	-1.427	3.47033	0.000352014	0.0284942
PEAR1	-4.6742	-2.06343	-3.46928	0.000353467	0.0285158
ARLNC1	3.13109	-3.62386	3.464	0.000359682	0.0289201
AC093278.1	-2.58961	-2.80595	-3.45944	0.000365309	0.0292218
AC112255.1	-2.94126	0.00676756	-3.45899	0.000365865	0.0292218
AC106739.1	-3.47915	-1.33711	-3.45292	0.00037349	0.0297321
TRPV3	2.75314	1.45926	3.44905	0.000378431	0.030026
TAL1	-4.51646	-1.74045	-3.44611	0.000382376	0.0302391
GPR171	-4.16625	-1.48702	-3.44466	0.000384158	0.0302781
NCALD	-4.41957	-1.46829	-3.44377	0.000385387	0.0302781
CYSLTR2	-3.56368	-1.57865	-3.43691	0.000394325	0.0308794
TNFRSF9	-3.81091	-1.62826	-3.43505	0.00039683	0.0309746
AP005136.2	-2.96368	-2.46712	-3.43164	0.000401414	0.0312311
RNF217	-3.64921	-2.81923	-3.42772	0.000406781	0.0315465
AL157400.3	-2.93903	-3.51782	-3.42241	0.000414119	0.0319906
ICOS	-4.86801	-0.934734	-3.42194	0.000415168	0.0319906
NSMCE1-DT	-2.92114	-2.08248	-3.42064	0.000416605	0.0319988
RN7SKP74	-3.13394	-3.30902	-3.41715	0.000421542	0.0322036
COLGALT2	-3.24692	-2.68108	-3.41686	0.000421952	0.0322036
AC010761.5	3.18243	-1.2294	3.41261	0.000428038	0.0325348
SLCO4C1	-3.28179	-0.750721	-3.41194	0.000428998	0.0325348
AC008957.3	-3.81222	-2.74123	-3.41009	0.000431694	0.0326364
OLFML1	-2.92104	-1.84401	-3.40877	0.000433598	0.0326776
TREML1	-3.75882	-0.816233	-3.40674	0.000436585	0.0327796
AC008945.2	-2.57237	-3.31128	-3.40599	0.000437679	0.0327796
AC069528.2	-2.90089	-2.30472	-3.4027	0.000442545	0.0328726
GPA33	-3.48736	-0.829385	-3.4024	0.000443001	0.0328726
GIMAP4	-4.5896	-0.946875	-3.40254	0.000443023	0.0328726
JAML	-5.21531	1.72639	-3.39563	0.000454055	0.0335875
SLC9A7P1	-3.08395	-3.08716	-3.39237	0.000458162	0.0337874
AC069287.2	-7.09824	-0.0411454	-3.3935	0.000463644	0.0340259
RTN1	-4.32233	-2.39403	-3.38777	0.000465407	0.0340259
AC012636.1	-3.10794	-0.361464	-3.38753	0.000465642	0.0340259
AC064805.1	-3.92791	-2.5277	-3.37874	0.000479583	0.0349383
AC010182.1	-2.68904	-3.46883	-3.37021	0.000493403	0.0356045
LTK	2.41841	4.0962	3.36944	0.000494673	0.0356045
AC114801.2	-3.75936	-2.81074	-3.3688	0.000495762	0.0356045
GP9	-5.45604	-1.93421	-3.36959	0.000495933	0.0356045
AL162311.2	-2.36423	-3.07261	-3.36856	0.000496132	0.0356045
CADPS	2.22737	-4.68493	3.36712	0.000498515	0.0356657
AC244033.1	-2.94959	-3.35104	-3.36614	0.000500151	0.0356657
DLEU7	-3.06102	-2.48623	-3.36537	0.000501436	0.0356657
LINC01359	-2.59714	-2.36666	-3.36425	0.000503318	0.035694
AC010947.1	-5.60865	-0.541404	-3.3622	0.000508701	0.0359697
TMEM40	-5.71667	-1.85681	-3.36109	0.000510898	0.036019
AC016717.2	3.02988	-2.46069	3.35177	0.000524669	0.0368818
RTKN2	-3.29621	-0.57255	-3.34953	0.000528587	0.0370488
IGKV2-30	4.15422	1.46406	3.34256	0.000541082	0.0376388
DPPA3P3	-4.2234	-2.76141	-3.34251	0.000541198	0.0376388
TMTC1	-5.00427	-2.01171	-3.34209	0.000542663	0.0376388
RGS18	-5.22004	-1.14714	-3.34197	0.000543266	0.0376388
FCRL6	-3.72884	-0.825066	-3.33998	0.000545643	0.0376948
NYAP2	2.85834	-1.10574	3.33797	0.000549252	0.0377385
UBE2L4	-2.57486	-3.38425	-3.33788	0.000549414	0.0377385
AC104024.1	3.12766	-1.809	3.33495	0.00055479	0.0379992
AP001189.1	-3.52615	-0.188225	-3.33156	0.00056105	0.0383187
ENPP3	-4.62416	-1.86508	-3.32947	0.00056536	0.0385037
AL355297.3	-2.73193	-2.82466	-3.32801	0.000567665	0.0385515
AC112191.2	2.31928	-3.91957	3.32595	0.000571547	0.0387058
SCAMP5	2.75397	-0.492806	3.32047	0.000581986	0.039302
PRSS23	-3.74717	-1.20979	-3.31919	0.000584495	0.0393609
FMO1	-3.67472	-1.30649	-3.3172	0.000588339	0.0395091
AL136418.1	-2.78583	-3.04771	-3.31472	0.000593139	0.0397205
VSIG4	-3.6148	-3.00578	-3.31311	0.000596315	0.0398222
ABCC3	-4.04849	-1.02667	-3.31206	0.00059847	0.0398555
TRGC1	-4.65561	-1.31445	-3.31054	0.000601901	0.0399732
LINC01833	-4.21993	-2.67473	-3.30873	0.000605149	0.0400782
AL512343.2	-2.58905	-2.39935	-3.3062	0.000610027	0.0402903
AC105935.1	-2.79859	-2.49127	-3.28989	0.000643613	0.0423921
AC110768.1	-4.05362	-2.36719	-3.28431	0.000655618	0.042969
DTHD1	-4.21835	-2.09494	-3.2842	0.000655947	0.042969
AP001059.2	-2.7824	-0.26225	-3.27944	0.000666025	0.043423
PLEKHG3	-3.90016	-0.495989	-3.27927	0.000666491	0.043423
ITPRIPL2	2.743	1.29875	3.26964	0.000687725	0.0446854
ARF4P4	-4.37219	-2.03702	-3.26739	0.000693155	0.0449168
HEXA-AS1	-2.39532	-1.40692	-3.26274	0.000703373	0.0454564
NAGPA-AS1	-4.0848	-2.28202	-3.26168	0.000705988	0.0455031
MTND5P28	-2.40404	-3.04186	-3.26071	0.000708049	0.0455139
AC012354.1	-4.38055	-2.57758	-3.25798	0.000714774	0.0456599
SNCA	-3.74761	-1.8302	-3.25777	0.000714927	0.0456599
CMTM5	-5.76555	-1.72261	-3.25917	0.000716017	0.0456599
AL132996.1	-3.28441	-2.03311	-3.25238	0.000727522	0.046193
AC005532.2	-2.75125	-2.46372	-3.25208	0.00072822	0.046193
SH2D1B	-3.94123	-1.11394	-3.24989	0.000733559	0.0463231
AP002358.1	-3.53148	-0.42649	-3.24961	0.000734125	0.0463231
PWWP2AP1	-4.00677	-2.14225	-3.23852	0.000761182	0.0479047
AP002364.1	-2.72315	-2.26541	-3.23708	0.000764583	0.0479931
EGF	-5.41076	-1.99797	-3.23597	0.00077055	0.0481412
AC011601.1	-3.19191	-3.10843	-3.23423	0.000771694	0.0481412
DUSP4	3.02309	2.17885	3.23372	0.000772951	0.0481412
FO393414.3	-2.42298	-2.61345	-3.23194	0.000777419	0.0482203
AC004947.2	-3.9009	-2.62911	-3.23167	0.000778232	0.0482203
MRPS30-DT	-2.2662	-2.89292	-3.22984	0.000782741	0.048375
AL356276.1	-3.37036	-0.308269	-3.22285	0.000800633	0.0493539
AL731557.1	-4.51847	-3.04516	-3.22059	0.000807212	0.0496322

## Sheet: brightVSunmutated
Supplementary file 3. Differential expression results. Lists of DEGs for each pairwise comparisons (logFC > 1 or < -1 ).
gene_name	logFC	AveExpr	t	P.Value	adj.P.Val
ARSI	8.88748	-2.46903	17.7838	4.60047e-37	1.106e-32
IGKV1-37	6.1659	-3.8384	17.4302	2.94648e-36	3.54181e-32
HTR3A	6.90004	-3.03368	15.2314	4.25207e-31	3.40747e-27
IGLVI-70	5.50014	-3.59103	14.7318	6.80475e-30	3.862e-26
AL391422.4	6.59636	-3.30198	14.7021	8.03212e-30	3.862e-26
AC007368.1	5.92387	-3.94846	11.4195	1.06735e-21	4.2767e-18
AL022324.4	4.81205	-4.80094	11.3906	1.26106e-21	4.33104e-18
SDR16C5	4.36136	-4.82763	11.1677	4.56195e-21	1.37092e-17
AP003392.3	5.76345	-3.33217	10.9206	1.89784e-20	5.06957e-17
AL355076.2	5.02372	-3.76361	10.2239	1.04788e-18	2.51922e-15
AC073072.1	5.0724	-4.04485	9.26341	2.51891e-16	5.50519e-13
AC068880.4	4.15307	-4.53201	8.99868	1.12324e-15	2.25032e-12
AL645608.8	4.15515	-4.28545	8.78404	3.74903e-15	6.93312e-12
IGLV1-41	3.99603	-4.09855	8.52566	1.58507e-14	2.72191e-11
IGKV1D-43	4.19759	-3.95775	8.4818	2.02237e-14	3.24133e-11
QPRT	-5.62857	-1.20147	-8.44324	2.50471e-14	3.76348e-11
ARL14	4.02689	-4.8164	8.13415	1.37768e-13	1.94829e-10
TRDV3	-8.58884	1.09691	-7.87263	5.74167e-13	7.66864e-10
LINC01537	3.69507	-4.06145	7.83964	6.86705e-13	8.68899e-10
NDFIP2	-5.86722	0.179789	-7.75514	1.08482e-12	1.30401e-09
CD276	-7.49839	0.239651	-7.73874	1.18527e-12	1.35691e-09
LEF1-AS1	-5.86025	-0.726325	-7.61491	2.30848e-12	2.52264e-09
AC004241.2	-4.0805	-1.72264	-7.58298	2.73961e-12	2.86361e-09
IGKV6D-21	4.05827	-4.34538	7.5521	3.23244e-12	3.23796e-09
AC005274.1	-6.8066	-0.48279	-7.4106	6.87499e-12	6.61127e-09
AL161787.1	3.95834	-1.01589	7.27254	1.42819e-11	1.32059e-08
LPL	-9.92521	0.478417	-7.24453	1.65567e-11	1.47422e-08
MCF2L-AS1	-4.24928	-2.25907	-7.18298	2.28828e-11	1.96474e-08
IGLV9-49	5.56186	-2.77779	7.14612	2.77639e-11	2.30163e-08
AC090186.1	-4.78098	-1.81251	-7.04	4.8331e-11	3.87309e-08
AC084048.1	-6.65535	-0.599098	-6.96867	7.00167e-11	5.42991e-08
PLD1	-6.01454	-1.42028	-6.95972	7.3341e-11	5.50997e-08
RPS6KB2-AS1	5.11006	-3.37126	6.9533	7.58238e-11	5.52388e-08
LAG3	-7.59821	0.299683	-6.88692	1.06868e-10	7.55649e-08
KSR2	-11.7155	3.37422	-6.87775	1.12159e-10	7.70407e-08
NLGN4X	3.77862	-4.65514	6.50718	7.39927e-10	4.94128e-07
CD40LG	-5.11757	-1.34089	-6.45072	9.82313e-10	6.38264e-07
IGKV2D-24	3.40158	-4.31213	6.43507	1.06236e-09	6.7211e-07
LINC02365	-7.57457	0.475256	-6.37771	1.41463e-09	8.72029e-07
C21orf62	-3.64529	-2.56412	-6.28465	2.24512e-09	1.34937e-06
AL391425.1	-3.92202	-2.12864	-6.25794	2.56184e-09	1.50218e-06
AC008440.2	4.73371	-3.02938	6.21856	3.11036e-09	1.78038e-06
IGHV2-26	3.77751	-3.64171	6.20811	3.27439e-09	1.83069e-06
IGLV1-36	3.97612	-3.6144	6.17553	3.84228e-09	2.09937e-06
IGLV7-43	5.62701	-1.59075	6.13865	4.60254e-09	2.45888e-06
KCNJ2-AS1	-6.15609	-1.9743	-6.11886	5.06972e-09	2.64959e-06
AP001767.4	-4.03546	-1.73686	-6.09738	5.6294e-09	2.8795e-06
AC073864.1	-6.41163	-1.02562	-6.08489	5.98249e-09	2.99636e-06
LINC02347	3.00363	-5.0101	5.99813	9.11033e-09	4.46982e-06
AC005277.2	-4.75593	-1.83	-5.9868	9.62275e-09	4.62681e-06
TRIM17	-3.82459	-0.444965	-5.94104	1.1995e-08	5.65433e-06
SAMD7	-4.45315	-2.13047	-5.92754	1.27982e-08	5.91696e-06
AC025569.1	7.1604	-0.964391	5.84492	1.90011e-08	8.61896e-06
LINC01781	4.64469	-2.73278	5.83813	1.96247e-08	8.73698e-06
SNORA3B	3.03538	-4.06265	5.80514	2.29569e-08	1.00347e-05
TNFSF14	-3.89044	-1.35902	-5.79079	2.45738e-08	1.05496e-05
AF127936.2	-5.12143	-1.54895	-5.77279	2.67607e-08	1.12869e-05
AL133330.2	3.34608	-3.99512	5.74974	2.98415e-08	1.23693e-05
IGKV1-6	5.33971	-1.95901	5.72467	3.35884e-08	1.36864e-05
AL022069.2	-3.79655	-1.99413	-5.7173	3.4774e-08	1.39334e-05
AC010524.1	-4.16128	-1.24065	-5.60054	6.00645e-08	2.36723e-05
GLDN	-6.15741	-1.97679	-5.59249	6.23573e-08	2.41796e-05
RPL9P25	4.3526	-1.69667	5.58444	6.47344e-08	2.47028e-05
PTPRB	6.08616	-0.865183	5.54511	7.76897e-08	2.91834e-05
AC092723.3	-3.49103	-2.68873	-5.53055	8.30977e-08	3.07346e-05
COL2A1	3.08941	-4.19525	5.48824	1.01e-07	3.67901e-05
MYL12BP2	-5.50594	-2.43484	-5.45861	1.15729e-07	4.14008e-05
AP003354.1	-4.07363	-2.57582	-5.45604	1.17102e-07	4.14008e-05
CTTN	-5.86965	0.345643	-5.43018	1.31829e-07	4.57544e-05
AC103724.4	2.85997	-4.06102	5.42788	1.33223e-07	4.57544e-05
KCNA1	3.0249	-4.96243	5.37205	1.71829e-07	5.81822e-05
OR2C1	-4.15204	-2.08223	-5.35065	1.89364e-07	6.25658e-05
IGKV1D-16	4.56965	-3.24056	5.34993	1.8998e-07	6.25658e-05
AC083809.1	5.79553	-3.03873	5.3332	2.04946e-07	6.65826e-05
ABCA9-AS1	-5.9432	-0.871914	-5.30355	2.3432e-07	7.51106e-05
AC067930.1	3.44234	-2.60365	5.29998	2.38122e-07	7.5325e-05
ESPNL	4.42689	-0.531737	5.27725	2.63792e-07	8.23615e-05
AC243962.1	-4.31941	-2.21987	-5.26254	2.81815e-07	8.68604e-05
PHACTR2-AS1	-3.65295	-2.58948	-5.22798	3.29038e-07	0.000100132
AC004263.1	-3.50181	-2.74886	-5.20465	3.65175e-07	0.00010974
IGLV2-8	6.41268	-0.221319	5.2014	3.70546e-07	0.000109979
PVR	-5.77572	-1.13829	-5.18045	4.06751e-07	0.000118832
AC084782.3	2.97259	-4.59838	5.17852	4.10259e-07	0.000118832
LINC00891	-4.92873	-0.645285	-5.17042	4.25293e-07	0.00012172
RRM2	-4.11852	-1.78064	-5.14901	4.67699e-07	0.000132282
KCNJ3	2.77489	-4.64798	5.13184	5.04638e-07	0.00014107
AL355076.3	3.415	-4.01551	5.12201	5.27043e-07	0.00014564
ADCY5	-3.89517	-1.53523	-5.11429	5.45333e-07	0.000148981
SMIM10	-8.18867	-0.320935	-5.10836	5.6045e-07	0.000151391
TRIM6	-3.08605	-2.88487	-5.09278	5.99569e-07	0.000160158
WSCD2	4.4754	-2.86377	5.06387	6.80842e-07	0.000179869
AC007240.1	-3.15708	-2.85334	-5.03999	7.55945e-07	0.00019754
LINC02541	3.44917	-2.30964	5.02007	8.24693e-07	0.000213188
AC079070.1	-6.21737	-1.11026	-5.00967	8.63063e-07	0.000220733
GLRA3	4.69642	-0.609484	4.98246	9.71473e-07	0.000245844
ROBO1	4.04891	-3.38182	4.93242	1.20656e-06	0.000301663
FMO2	-6.59095	-0.345793	-4.93046	1.21714e-06	0.000301663
RN7SL262P	-3.82124	-2.89827	-4.92675	1.23649e-06	0.00030333
GGT3P	-6.07008	-2.7526	-4.89248	1.43325e-06	0.000348048
HSPA12A	4.43375	2.22836	4.88235	1.49679e-06	0.000356749
KLHL31	-3.53353	-1.95426	-4.88204	1.49876e-06	0.000356749
TFEC	5.38375	2.86605	4.87846	1.52201e-06	0.000358732
MGST2	-4.47524	-0.847375	-4.86502	1.61219e-06	0.000376298
DRAIC	-5.19138	-0.962079	-4.861	1.64017e-06	0.000379147
GAPDHP70	-3.00652	-3.10616	-4.84347	1.76779e-06	0.000404757
AC010285.3	-3.48782	-1.58149	-4.83874	1.80381e-06	0.000406588
TFPI2	3.1451	-4.6846	4.83799	1.80961e-06	0.000406588
GSDMA	-3.8981	-2.1412	-4.79392	2.1828e-06	0.000485895
SOX5	3.95501	-2.18275	4.78122	2.30349e-06	0.000508057
AC011726.3	-6.11296	-1.76887	-4.76656	2.45121e-06	0.000535723
RPS29P3	2.66785	-4.27632	4.73701	2.77622e-06	0.00060129
AC007541.1	-3.62735	-2.46617	-4.72621	2.90524e-06	0.000620883
KRTAP5-2	3.09091	-4.68064	4.72504	2.91958e-06	0.000620883
AC007224.2	-3.12525	-2.16502	-4.72305	2.94416e-06	0.000620883
PXDC1	4.2038	-1.90753	4.71905	2.99396e-06	0.000625894
AC099681.1	-2.90633	-2.6055	-4.70372	3.19284e-06	0.000661717
HACD1	-6.06085	0.134679	-4.69365	3.33099e-06	0.000684446
RPS20P10	2.78446	-3.51662	4.68767	3.41482e-06	0.000695726
AC138904.3	-4.8424	-1.70909	-4.66947	3.6846e-06	0.000744381
VWC2L	-4.30365	-1.56804	-4.66495	3.75466e-06	0.000752215
EYA2	3.17716	-4.46904	4.65724	3.87718e-06	0.000770342
IGLV2-11	6.46406	-0.13822	4.65484	3.91775e-06	0.000772021
AC011451.2	-3.19381	-2.46466	-4.64241	4.12395e-06	0.000806047
CARMIL3	2.69474	1.14856	4.60574	4.801e-06	0.000923439
AC090260.1	-3.13268	-1.93031	-4.60572	4.80138e-06	0.000923439
NPBWR2	2.85126	-4.61709	4.60124	4.89113e-06	0.000933236
AL591848.4	-3.47241	-1.69446	-4.59895	4.93769e-06	0.000934701
OR2T2	2.87424	-4.70026	4.5959	5.00021e-06	0.000937555
OSTN-AS1	3.49148	-4.12496	4.59443	5.03076e-06	0.000937555
AC110760.2	2.81977	-4.84492	4.58653	5.19745e-06	0.000961168
LINC00158	-3.17507	-1.57044	-4.57874	5.36698e-06	0.000984942
FXYD6	-7.11024	-0.650272	-4.57658	5.42128e-06	0.000987372
MSR1	4.30887	-2.38479	4.57409	5.47068e-06	0.000988876
AC090125.1	-5.85357	-1.48648	-4.56758	5.62018e-06	0.00100832
AL138831.3	-3.63107	-0.682453	-4.55397	5.94233e-06	0.00105207
KNG1	-4.62994	-2.04959	-4.5536	5.95156e-06	0.00105207
APOL4	-3.96701	-1.55395	-4.53994	6.29418e-06	0.00110451
POLR2CP1	-3.83934	-2.49111	-4.52233	6.76442e-06	0.00117843
PRSS42	-4.4444	-2.33197	-4.51473	6.97791e-06	0.00120688
AC099681.2	-3.59408	-2.71726	-4.50699	7.20152e-06	0.00123666
NPY1R	2.71354	-4.56692	4.49974	7.41745e-06	0.0012647
IGHV3-64D	3.77098	-3.53539	4.49292	7.62628e-06	0.00129115
CRYZL2P	-5.40176	-1.97644	-4.49019	7.71214e-06	0.00129656
MROH9	-3.45361	-2.50306	-4.47969	8.0477e-06	0.00134358
AC108676.1	-2.9063	-2.5967	-4.47554	8.18464e-06	0.00135701
AC138904.1	-2.9799	-2.29093	-4.47349	8.25272e-06	0.00135893
AC023794.1	-5.4377	-0.976528	-4.4649	8.54619e-06	0.00139736
AL160314.2	-2.95683	-2.62422	-4.46289	8.61526e-06	0.00139736
AC092112.1	3.58618	-2.83052	4.4616	8.6605e-06	0.00139736
TRERNA1	-3.42327	-2.80455	-4.43388	9.68706e-06	0.00155258
CRHBP	3.2727	-3.1157	4.42868	9.89256e-06	0.00157501
AC068050.1	-4.00188	-0.78396	-4.42029	1.02324e-05	0.0016184
AC021755.2	-3.10856	-2.58959	-4.41708	1.03654e-05	0.00162872
PDSS1P1	-4.57288	-1.95317	-4.4067	1.08075e-05	0.00168717
AC010947.1	-7.03344	-0.541404	-4.40433	1.09282e-05	0.001695
AL031768.1	-4.10912	-2.4798	-4.38727	1.16834e-05	0.00178392
LINC02099	-3.77443	-1.82122	-4.38631	1.17283e-05	0.00178392
AC020612.3	-3.25592	-2.50298	-4.38595	1.17452e-05	0.00178392
LINC02498	-4.24642	-2.51912	-4.38483	1.17983e-05	0.00178392
PRRX1	-4.25006	-2.01695	-4.36973	1.25325e-05	0.00188309
DEPP1	-4.45683	-1.39241	-4.34656	1.37463e-05	0.00205263
BNIP3P41	-6.10541	-1.08228	-4.31855	1.53721e-05	0.00228125
AC005498.3	-4.23706	-0.324287	-4.3146	1.56064e-05	0.00230181
GLYATL2	-6.53727	-0.398409	-4.31162	1.58086e-05	0.00231741
SORT1	-3.91212	-0.0561889	-4.304	1.62748e-05	0.00235814
MCOLN3	-3.28869	-2.28977	-4.30388	1.62827e-05	0.00235814
GTSF1L	-4.7257	-0.713267	-4.28791	1.73431e-05	0.00249668
AC108206.1	-3.68501	-2.71718	-4.27948	1.79292e-05	0.00255997
AL671762.1	4.12331	-0.328284	4.27854	1.79957e-05	0.00255997
LINC00092	-2.68846	-2.99048	-4.25538	1.9711e-05	0.00278749
AC034229.4	-2.92644	-3.10652	-4.2526	1.99277e-05	0.00280165
FMO3	-5.33071	-1.09231	-4.24834	2.02667e-05	0.00283274
FRY-AS1	-3.89102	-1.53687	-4.24262	2.07226e-05	0.00287972
AC131953.1	-4.62361	-1.59558	-4.24026	2.0916e-05	0.0028899
AC012065.2	-3.61608	-2.76219	-4.21318	2.32493e-05	0.00319392
OR7E128P	-3.11163	-1.45359	-4.19825	2.46411e-05	0.0033659
AC092574.1	-4.19349	-2.4176	-4.18728	2.57153e-05	0.00348874
TMEM273	3.51494	0.529484	4.18612	2.58307e-05	0.00348874
AKAP12	-5.83296	1.98055	-4.16603	2.79375e-05	0.00375221
TNFRSF1A	-4.75276	1.52139	-4.16433	2.81084e-05	0.00375419
PCDHGC3	3.20425	-1.45613	4.16137	2.84306e-05	0.00377624
AC007731.4	2.95567	-3.39366	4.15729	2.88825e-05	0.00381518
TTLL7	-2.99349	-2.66796	-4.13982	3.08963e-05	0.00405889
ICOS	-5.66237	-0.934734	-4.11813	3.35998e-05	0.00439007
SLC1A3	-4.17906	-2.16152	-4.10337	3.55406e-05	0.00461856
RPL21P119	3.49023	-1.93762	4.09285	3.70004e-05	0.00478241
LINC00865	-4.22123	0.210776	-4.08488	3.81452e-05	0.004904
SLC24A4	-3.83033	-0.89707	-4.08265	3.84703e-05	0.00491949
AL133163.1	2.61662	-3.46815	4.07528	3.95666e-05	0.00501542
MRO	-5.12536	-2.02668	-4.07486	3.96377e-05	0.00501542
LRRIQ4	-3.44441	-2.98597	-4.0666	4.08968e-05	0.00512987
AC006001.4	3.7898	-2.53034	4.06614	4.0969e-05	0.00512987
AC091544.4	-4.78233	-3.43706	-4.06262	4.1525e-05	0.00517255
METTL14-DT	-2.72948	-2.81483	-4.05707	4.24075e-05	0.00525525
AL357055.3	-3.11473	-1.0353	-4.05291	4.30823e-05	0.0053115
AL359073.1	-3.39007	-3.12313	-4.04116	4.50466e-05	0.00552533
ARHGEF25	-3.89731	-3.00216	-4.03587	4.59584e-05	0.00560856
TOMM20P2	-3.40135	-2.63464	-4.0139	4.99371e-05	0.00606332
RPS10P2	-3.21039	-2.38947	-4.00735	5.11861e-05	0.00618374
TNFRSF9	-4.29581	-1.62826	-4.006	5.14494e-05	0.00618448
AC112191.2	2.63056	-3.91957	4.00342	5.19502e-05	0.0062136
PRAME	3.11058	-4.2836	4.00062	5.25004e-05	0.00624833
AC022107.1	-2.58657	-2.02578	-3.99732	5.31578e-05	0.0062954
AC012636.1	-3.49436	-0.361464	-3.98305	5.60839e-05	0.00660937
KCNE1	-3.49245	-2.65635	-3.9807	5.65807e-05	0.0066354
AC099681.3	-3.16425	-2.15085	-3.97601	5.7585e-05	0.00672039
AC105935.1	-3.18575	-2.49127	-3.96944	5.90199e-05	0.00685458
SPN	-4.34561	3.77872	-3.96351	6.03457e-05	0.00697486
AL136985.2	-2.89848	-2.51936	-3.95674	6.18909e-05	0.00710622
AL035045.1	-5.02944	-2.1738	-3.95601	6.20734e-05	0.00710622
CSTF3-DT	-3.15749	-2.42085	-3.95057	6.33346e-05	0.00721625
IL1A	3.14626	-3.83865	3.94112	6.56047e-05	0.00739038
LINC01359	-2.88627	-2.36666	-3.9394	6.60267e-05	0.00739038
IGKV1D-37	2.75372	-4.6208	3.93922	6.60705e-05	0.00739038
AC108879.1	-5.79512	0.547351	-3.9394	6.60926e-05	0.00739038
AC008691.1	3.37706	-1.93572	3.93687	6.66524e-05	0.0074124
Z83836.1	2.78027	-3.51201	3.93585	6.69061e-05	0.0074124
F13A1	-4.56664	0.801215	-3.93458	6.72281e-05	0.0074139
AC020612.1	-3.10544	-2.20348	-3.92961	6.84756e-05	0.00751699
MRC1	-6.12107	-0.46999	-3.92406	7.00204e-05	0.00765163
RN7SKP176	4.14227	-0.769017	3.9125	7.29686e-05	0.00789488
AP001922.5	-3.35004	-3.04938	-3.9118	7.31581e-05	0.00789488
KL	-6.28812	-1.6607	-3.91107	7.35126e-05	0.00789488
GGTA1P	-3.34118	-2.40575	-3.91032	7.35599e-05	0.00789488
IGKV1D-33	3.98299	-2.93855	3.90158	7.59783e-05	0.0081182
NXPH4	2.83456	1.80269	3.89375	7.82095e-05	0.00831962
AC008759.2	-3.48442	-3.02062	-3.89193	7.87379e-05	0.00833893
PTGER2	-5.58212	-0.495822	-3.88783	8.00053e-05	0.008436
HOMER3	3.12173	2.55307	3.87489	8.38442e-05	0.00880218
AC005779.2	-3.54066	-3.03718	-3.86538	8.68311e-05	0.00907612
MAPK4	-5.3857	-2.93842	-3.85714	8.95563e-05	0.00932044
Z94057.1	-4.62028	-1.55976	-3.85422	9.04722e-05	0.00937518
AL691403.2	2.58714	-3.11016	3.85071	9.16353e-05	0.00945495
IGHV3-72	4.47273	-2.65602	3.84179	9.46875e-05	0.00972812
CEACAM19	-7.04835	-1.17695	-3.83918	9.61465e-05	0.00983599
PROX1	4.72383	-1.5297	3.83461	9.72143e-05	0.00990309
RPL34P17	-2.99407	-2.53552	-3.829	9.92104e-05	0.0100638
CD36	-6.28937	-0.143486	-3.82565	0.000100703	0.0101044
CNTNAP3	3.39873	-3.36463	3.82473	0.000100769	0.0101044
AC002519.1	-3.30008	-1.93619	-3.8239	0.000101077	0.0101044
CRYBB1	-3.73861	-3.52772	-3.82332	0.000101292	0.0101044
GLYATL1B	-4.42115	-0.0208202	-3.81258	0.000105343	0.0104355
AC010285.1	-2.64505	-3.12859	-3.8122	0.000105479	0.0104355
AL445928.2	-3.12993	-1.69063	-3.80956	0.000106497	0.0104587
GNAS-AS1	-2.79671	-3.38518	-3.80934	0.000106584	0.0104587
LTBR	-4.15435	-0.614567	-3.80684	0.000107561	0.0105117
TUBG1P	-2.65949	-2.14333	-3.79886	0.000110721	0.0107767
BLACAT1	-3.00307	-2.6384	-3.78636	0.000115859	0.0112313
AL358472.7	3.45466	-4.04264	3.77216	0.000121966	0.011739
MGAM	-3.62424	-0.522836	-3.77192	0.000122072	0.011739
PPP1R26-AS1	-3.50078	-2.34082	-3.75465	0.000129925	0.0124443
BCAS1	2.68971	-1.51394	3.74939	0.000132408	0.0126319
TMEM136	-4.52921	-1.65214	-3.74687	0.000133627	0.0126978
ARR3	-3.36454	-2.8132	-3.74207	0.000135939	0.0128665
ZNF732	-3.18983	-2.15296	-3.73243	0.000140724	0.0132673
AC010260.1	-3.40994	-1.27286	-3.72312	0.000145502	0.0136474
AC091965.1	-3.20481	-4.1782	-3.72237	0.000145891	0.0136474
AL355297.4	-2.59239	-1.63225	-3.71932	0.000147493	0.0137438
AL139020.1	-4.41198	6.04677	-3.7162	0.000149165	0.0138459
CBLL2	-3.53194	-3.0066	-3.71285	0.00015095	0.0139577
AC023794.6	-2.82113	-2.84627	-3.70973	0.000152638	0.0140364
AL355512.1	-3.7397	-3.22296	-3.70868	0.000153213	0.0140364
TCL1B	-5.36417	0.544581	-3.70737	0.000154079	0.0140364
VLDLR	-2.78806	-2.8712	-3.70614	0.000154609	0.0140364
LINC00377	-4.49202	-0.569769	-3.70597	0.000154721	0.0140364
ADAM21	-2.65566	-1.91784	-3.70276	0.000156487	0.0141433
KCNJ2	-5.39207	-1.99701	-3.69872	0.000158919	0.0143092
PKMP3	-2.78663	-1.80435	-3.69659	0.000159966	0.0143498
AL590399.3	-3.55939	-2.53508	-3.68852	0.000164627	0.014713
AC108718.1	-3.27099	-2.16725	-3.68562	0.000166336	0.0147702
DNAJC27-AS1	-2.76484	-2.15979	-3.68535	0.000166495	0.0147702
TMCO1-AS1	-3.0518	-2.36381	-3.68142	0.000168836	0.0149227
SMIM25	-5.26826	-0.869828	-3.67762	0.000171285	0.0150838
AL355297.3	-2.93087	-2.82466	-3.67391	0.000173399	0.0152142
FAM186A	-2.76924	-2.67881	-3.66861	0.000176688	0.0154464
SULT1B1	-3.30975	-1.67317	-3.66342	0.000179966	0.0156759
ZNF667-AS1	-6.11377	0.247636	-3.6585	0.000183739	0.0159468
ZNF33BP1	-2.74506	-2.57802	-3.65119	0.000187923	0.0162513
RANP4	-3.11968	-2.74173	-3.64738	0.000190469	0.0164124
TRPM4	-3.71255	-2.42161	-3.64266	0.000193667	0.0166284
DUSP26	-4.66147	-2.03168	-3.63912	0.000196153	0.0167819
PPIAP45	-3.7047	-2.7101	-3.63484	0.000199077	0.0169357
AC079177.1	-6.07581	-2.34215	-3.63511	0.000199558	0.0169357
S100A8	-7.25023	1.86034	-3.63647	0.000200064	0.0169357
PPIAL4G	-2.90869	-2.51196	-3.62552	0.000205713	0.0173411
AL512343.2	-2.75931	-2.39935	-3.62472	0.000206296	0.0173411
AC010643.1	-3.23729	-1.76154	-3.62102	0.000208991	0.0174707
AC105760.2	-2.87403	-2.03628	-3.61957	0.00021006	0.0174707
GLYATL1P4	-3.52665	-3.10914	-3.6189	0.000210555	0.0174707
ATP8B5P	2.43692	-4.08258	3.61825	0.000211035	0.0174707
HEXA-AS1	-2.56211	-1.40692	-3.61766	0.000211471	0.0174707
AC069360.1	-3.9826	-3.66371	-3.61564	0.000212981	0.0175352
AL442067.1	2.50488	-4.01412	3.61321	0.000214802	0.0176248
AC069528.2	-3.03249	-2.30472	-3.60306	0.00022257	0.0181992
IGHV3-7	4.79167	-0.0157325	3.60215	0.000223382	0.0181992
CEBPE	-2.89513	-3.01854	-3.60114	0.000224075	0.0181992
AC098820.1	-2.67296	-2.87167	-3.59794	0.000226595	0.018342
IGKV2-24	3.96211	-1.4247	3.59516	0.000228819	0.0184599
AC018521.7	-2.85098	-3.12392	-3.59145	0.000231796	0.0185757
AL008725.1	-4.25715	-2.10213	-3.59147	0.000231801	0.0185757
AP001636.1	-3.34838	-2.19991	-3.58491	0.000237143	0.0189407
AC104024.1	3.36385	-1.809	3.57699	0.000243782	0.0194065
DNAJC5B	2.84246	-2.251	3.5743	0.000246067	0.0195238
AOC1	-3.32807	-3.03883	-3.56687	0.000252512	0.0199692
AL450043.1	-3.551	-1.5882	-3.56156	0.000257215	0.0202745
AC112694.2	-2.49523	-3.03868	-3.55598	0.000262238	0.0205585
L3MBTL4	-4.17232	0.979079	-3.55569	0.000262528	0.0205585
AC079140.2	2.44073	-3.98258	3.54713	0.000270402	0.0210566
BX284668.2	-4.15743	-1.68731	-3.54608	0.00027141	0.0210566
AC010487.3	-5.39622	-0.283862	-3.54642	0.000271518	0.0210566
IGLV4-69	3.84524	-1.59812	3.54211	0.000275143	0.0212054
PRELP	-6.9235	0.104738	-3.54414	0.000275944	0.0212054
RGL3	3.58515	-2.39809	3.54112	0.000276082	0.0212054
GRIK3	4.25568	0.33396	3.5348	0.000282212	0.0215406
GIMAP4	-4.75364	-0.946875	-3.53488	0.000282238	0.0215406
TMEM125	-2.79339	-2.93485	-3.5335	0.000283446	0.0215643
S100Z	2.89025	-3.02276	3.53157	0.000285339	0.0216399
MARK2P16	-4.2937	-2.37593	-3.5302	0.000286736	0.0216774
KANK2	-3.96559	1.65021	-3.5244	0.000292493	0.0219617
JAML	-5.39923	1.72639	-3.52426	0.000293143	0.0219617
AL158839.1	-3.48454	-2.68101	-3.52365	0.000293237	0.0219617
BHLHE41	3.22603	-0.671861	3.5211	0.000295828	0.022087
AC116667.1	-2.91718	-2.92655	-3.51665	0.000300395	0.0223346
HTRA3	-6.34882	-1.11192	-3.51785	0.000301003	0.0223346
PPBP	-5.30094	-0.548877	-3.51372	0.000303899	0.0224801
GLYATL1	-3.39169	0.0801183	-3.50459	0.000313095	0.0230267
AC010754.1	-2.84849	-2.31088	-3.50371	0.000314048	0.0230267
APCDD1	-6.04279	-0.478985	-3.50492	0.000314162	0.0230267
CLEC4M	-3.84612	-1.66106	-3.49885	0.000319338	0.023335
AL512303.1	-2.65889	-2.75363	-3.48648	0.000333141	0.0242234
AC063949.1	-4.25242	-2.51171	-3.48556	0.000334237	0.0242234
Z97055.2	-2.51931	-3.16127	-3.48527	0.000334519	0.0242234
GPR171	-4.22726	-1.48702	-3.48178	0.000338585	0.0244442
AL139020.2	-5.25409	0.529265	-3.4785	0.000342893	0.0246811
AL162311.2	-2.42241	-3.07261	-3.47031	0.000352046	0.0252643
AP003043.1	-4.04415	-2.33739	-3.46764	0.000355285	0.0253936
GDAP1L1	-3.58395	-2.75004	-3.46706	0.000355961	0.0253936
COLGALT2	-3.30092	-2.68108	-3.46522	0.000358203	0.025478
CD3G	-5.89818	-0.959384	-3.46425	0.0003609	0.0255941
DMRTA1	-4.40925	-2.33068	-3.4615	0.000362855	0.0256571
AC012467.1	-3.9686	-2.9918	-3.45233	0.000374272	0.0263867
PWWP2AP1	-4.22707	-2.14225	-3.4493	0.000378174	0.0265838
AC115989.1	-2.89161	-2.53005	-3.44814	0.000379608	0.0266068
AC008434.1	-3.67839	-2.48515	-3.44703	0.000381039	0.0266296
ANKRD36BP2	3.83248	1.51919	3.44366	0.000385426	0.0267975
LMCD1	3.30068	-3.1016	3.44346	0.000385672	0.0267975
PCDHGA12	2.95176	-2.68923	3.44222	0.000387291	0.0268324
TFCP2L1	2.95092	-2.86706	3.43542	0.000396322	0.0273792
LHFPL6	-3.40507	-2.82567	-3.43246	0.00040031	0.0275755
SHISA8	3.2519	-2.56286	3.42971	0.000404046	0.0277534
EBF1	4.15864	-1.46849	3.42653	0.000408467	0.0279771
FMO6P	-5.23371	-1.24586	-3.42593	0.000409978	0.0280008
AC112694.1	-2.57369	-2.74717	-3.42177	0.000415018	0.0282647
ATAD3C	3.22164	-1.52572	3.42033	0.000417038	0.0282942
AC009220.3	-2.42901	-2.86637	-3.41979	0.000417805	0.0282942
AC136628.3	-3.28271	-3.46448	-3.41837	0.000419803	0.0283496
AL049828.1	-2.52319	-1.70864	-3.41592	0.00042329	0.0285051
CHCHD4P2	-3.04017	-2.73636	-3.41304	0.000427417	0.0287026
LINC00944	3.13437	-2.44505	3.40891	0.000433391	0.0289675
KIF20A	-2.56688	-3.31057	-3.40865	0.000433772	0.0289675
PTPRQ	-8.05295	1.28069	-3.41409	0.000437822	0.0291105
C5orf58	-2.79276	-1.90988	-3.40554	0.000438334	0.0291105
CAV1	-3.922	-0.869182	-3.40063	0.00044567	0.0295161
AC008945.2	-2.58784	-3.31128	-3.3987	0.000448527	0.0296237
MLC1	-4.47209	-1.30622	-3.39578	0.000453141	0.0298465
SHANK2	2.65591	-4.09355	3.39278	0.000457525	0.0300529
AC040977.2	2.87097	-3.1828	3.39077	0.000460626	0.0300643
CYP1B1	-4.30358	-1.9177	-3.39038	0.000461353	0.0300643
CYSLTR2	-3.5535	-1.57865	-3.39024	0.000461451	0.0300643
AP001059.2	-2.85715	-0.26225	-3.38492	0.000469741	0.0304804
TLR5	-3.28617	-2.45903	-3.38452	0.000470373	0.0304804
SHOC1	-3.63428	-2.81331	-3.3828	0.000473088	0.030574
GNG11	3.57354	-0.863941	3.3805	0.000476744	0.0307276
IFNW1	-3.55696	-3.40945	-3.37539	0.000484952	0.0311731
ZNF471	-4.50309	1.06028	-3.36711	0.000498795	0.0319774
TPTEP1	-3.46169	-1.39301	-3.36534	0.000501489	0.0320283
NPTX1	-5.19487	-0.489344	-3.3655	0.000502254	0.0320283
IGKV1-16	4.24089	-1.16587	3.36406	0.000503755	0.0320391
PCDHB9	2.72774	-3.33583	3.3624	0.000506432	0.0321244
FO393414.3	-2.49548	-2.61345	-3.36	0.0005105	0.0322972
TLK2P2	-2.48562	-1.39035	-3.35763	0.000514533	0.0324669
LYNX1	-3.08508	-1.69304	-3.3546	0.000519758	0.0327107
FBXO39	-2.76639	-2.22373	-3.3532	0.000522171	0.0327252
CTSE	-3.07711	-2.88468	-3.35235	0.000523658	0.0327252
AL137856.1	-2.52895	-2.83909	-3.35134	0.000525414	0.0327252
AP002762.1	-4.90094	-1.44474	-3.35171	0.000525433	0.0327252
AC010719.1	-3.73864	-3.05425	-3.34893	0.000529661	0.0327517
CLEC12A	-4.0675	-1.50921	-3.34841	0.000530638	0.0327517
TNS4	-2.96058	-2.17621	-3.34835	0.000530658	0.0327517
RASAL1	-3.96844	-0.766941	-3.34802	0.000531307	0.0327517
AL359076.1	3.08641	-2.98039	3.34613	0.000534591	0.0328698
PRR18	-4.9171	-3.17896	-3.34571	0.000536043	0.032875
MUC16	3.4402	-2.60477	3.33972	0.000546088	0.0334058
AL133467.4	-3.80542	-2.89791	-3.33769	0.000549803	0.0335477
AC010761.5	3.19762	-1.2294	3.33552	0.000553735	0.0337021
RTKN2	-3.30675	-0.57255	-3.33291	0.000558544	0.033909
DOK7	3.03545	-1.52858	3.33109	0.00056191	0.0340274
AC091544.2	-3.69998	-3.9052	-3.3281	0.000567527	0.0342084
AC051619.5	-3.18531	-2.27381	-3.32797	0.000567744	0.0342084
RPL34-AS1	-2.7541	-2.7054	-3.32649	0.000570531	0.0342373
IGKV2-18	2.45001	-4.81668	3.3262	0.000571072	0.0342373
SOX7	2.3584	-1.04818	3.32441	0.000574478	0.0343558
AL356740.1	-3.00846	-3.53562	-3.31782	0.0005871	0.0350235
ATE1-AS1	-2.66846	-2.77521	-3.31537	0.000591867	0.0351931
AL031056.2	-2.60244	-3.58369	-3.31486	0.00059287	0.0351931
NCALD	-4.31687	-1.46829	-3.31288	0.00059699	0.0353503
AL359878.1	-3.02449	-2.36628	-3.31007	0.000602304	0.0355774
TMEM198	-2.86495	-2.14869	-3.30687	0.000608682	0.0358524
AL031430.1	-6.276	-1.32653	-3.3091	0.000609943	0.0358524
TSPAN10	-2.55787	-1.97318	-3.30303	0.000616434	0.0361456
SEPT10	-5.66742	-1.24409	-3.30213	0.000621269	0.0362249
RSPO1	-6.10584	-2.09553	-3.30307	0.000621321	0.0362249
SCNN1A	-2.68853	-3.42919	-3.29903	0.000624598	0.0362249
CAPN9	-3.56895	-2.61899	-3.29883	0.000625019	0.0362249
AL139384.2	-2.69047	-3.40663	-3.29844	0.000625803	0.0362249
ZYG11A	3.33842	-1.09061	3.2979	0.000626914	0.0362249
RHOU	-3.86465	-1.61798	-3.29724	0.000628335	0.0362249
FALEC	-2.37081	-2.22348	-3.29593	0.000630983	0.0362906
KCP	2.48291	0.1186	3.29029	0.00064277	0.0368803
FCRL6	-3.70926	-0.825066	-3.28701	0.00064976	0.0371926
LINC00943	3.07654	-2.53992	3.2808	0.000663069	0.0378642
AC008957.3	-3.73476	-2.74123	-3.27989	0.000665096	0.03789
CXCR2P1	-5.10968	-1.22474	-3.27866	0.000669293	0.0380389
ZNF660	-2.51861	1.66845	-3.27406	0.000677852	0.0384346
TGM2	3.01688	-1.84976	3.27305	0.000680101	0.0384713
AL583856.2	-2.53078	-2.16008	-3.27048	0.000685834	0.0386228
PAX9	-5.16697	-2.78915	-3.27121	0.000685992	0.0386228
FMOD	-4.34604	4.77818	-3.26758	0.000692708	0.0388687
AC008543.5	-2.6604	-3.3298	-3.26704	0.000693593	0.0388687
SOS1-IT1	-2.99339	-0.241242	-3.26547	0.000697147	0.038977
CPA5	-4.159	-3.40371	-3.25962	0.000710795	0.039562
LINC02202	2.81455	-3.82034	3.25942	0.000711036	0.039562
CLLU1	-5.70126	0.949803	-3.26051	0.000712547	0.039562
AC010132.4	-2.52845	-2.32414	-3.25314	0.000725715	0.0400874
DTHD1	-4.21475	-2.09494	-3.25323	0.000725774	0.0400874
AC090515.2	-2.52045	-2.78759	-3.25259	0.000727012	0.0400874
SEPHS1P1	-3.31385	-2.41629	-3.24508	0.000744998	0.0409851
AC010999.2	-2.51138	-3.25819	-3.23557	0.000768336	0.0421725
NUAK1	-3.1062	-2.66455	-3.23392	0.000772463	0.0422173
AC008966.1	-2.83498	-1.22705	-3.23384	0.000772663	0.0422173
DLEU7	-3.00012	-2.48623	-3.22935	0.000783962	0.0427375
MYCN	-3.16824	-2.56223	-3.2285	0.000786147	0.0427596
ANXA9	-2.77213	-0.530663	-3.22635	0.000791625	0.0428953
SEC24AP1	-4.53733	-0.170967	-3.2264	0.00079221	0.0428953
AC134043.2	3.13212	-3.31271	3.22173	0.000803545	0.0433348
IGLV7-46	3.2947	-1.48349	3.22158	0.000803931	0.0433348
AC234782.4	-2.76674	-2.60505	-3.2193	0.000809877	0.0434201
PGLYRP1	-3.74095	-2.52888	-3.21914	0.000810358	0.0434201
GNRHR	-2.29884	-2.20459	-3.21889	0.000810933	0.0434201
AC011466.4	-2.84697	-2.28927	-3.21782	0.000813745	0.0434739
Z98048.1	-2.6733	-2.87158	-3.21693	0.000816081	0.043502
LINC01565	2.46038	-3.61334	3.21362	0.000824856	0.0438725
AP002358.1	-3.52434	-0.42649	-3.2104	0.000833487	0.0442337
NLGN4Y	2.88896	-3.63374	3.20949	0.000835905	0.0442643
ALPL	3.74886	-2.41902	3.20497	0.000848242	0.0448189
AC007546.2	-3.13234	-4.0059	-3.19814	0.000867005	0.0457098
RPS29P16	2.2437	-3.06098	3.19342	0.000880252	0.0463067
MTCO1P51	-3.06183	-3.30835	-3.18815	0.000895273	0.046994
IATPR	-2.9813	-2.98279	-3.18736	0.000897544	0.0470106
MARC2	2.66336	-3.76256	3.18596	0.000901571	0.0470709
AC011753.4	-3.59031	-4.14724	-3.18485	0.000904846	0.0470709
RHOBTB3	2.91642	-0.435538	3.18453	0.000905713	0.0470709
AL161725.2	-3.17228	-3.01164	-3.18425	0.000906527	0.0470709
AC022706.1	-2.73165	-2.29097	-3.18148	0.000914594	0.0473874
ALDH1A3	-2.89399	-3.25382	-3.17991	0.000919207	0.047524
WNT9A	-4.10079	-0.639251	-3.17932	0.000921265	0.0475282
AC092723.4	-4.85433	-2.06712	-3.17884	0.000924243	0.0475797
EPPK1	-3.47922	-0.296285	-3.17702	0.000927797	0.0476606
AC114801.2	-3.63265	-2.81074	-3.17622	0.000930193	0.0476818
TDRD15	4.26348	-3.38244	3.17389	0.000937628	0.0479607
AC012123.2	-3.44036	-2.43913	-3.16916	0.000951385	0.048561

## Sheet: dullVSmutated
Supplementary file 3. Differential expression results. Lists of DEGs for each pairwise comparisons (logFC > 1 or < -1 ).
gene_name	logFC	AveExpr	t	P.Value	adj.P.Val
ARSI	9.75538	-2.46903	16.7005	1.42743e-34	3.4317e-30
IGKV1-37	6.2948	-3.8384	14.767	5.59372e-30	6.72393e-26
AC007368.1	6.31264	-3.94846	10.4728	2.5048e-19	2.00726e-15
AL645608.8	5.24865	-4.28545	10.2949	6.96941e-19	4.18879e-15
AC073072.1	5.84209	-4.04485	9.74978	1.58363e-17	7.61443e-14
LINC02347	4.61171	-5.0101	9.57471	4.29821e-17	1.72222e-13
IGLVI-70	4.70085	-3.59103	9.00878	1.06111e-15	3.64432e-12
AL391422.4	5.19395	-3.30198	8.71919	5.38902e-15	1.61947e-11
HTR3A	5.21701	-3.03368	8.40381	3.11638e-14	8.32454e-11
NPBWR2	4.31836	-4.61709	7.4111	6.85677e-12	1.64844e-08
LINC01537	3.98207	-4.06145	7.0407	4.81561e-11	1.05247e-07
AC074387.1	4.11928	-4.87637	6.98287	6.50464e-11	1.30315e-07
AC008440.2	5.57806	-3.02938	6.70751	2.68255e-10	4.96086e-07
COL2A1	3.98128	-4.19525	6.55087	5.9379e-10	1.01966e-06
AC004241.2	-4.68424	-1.72264	-6.4155	1.17154e-09	1.87767e-06
AL133330.2	4.01181	-3.99512	6.21471	3.1699e-09	4.76297e-06
AL022324.4	3.92462	-4.80094	6.18979	3.58274e-09	5.06663e-06
AC008752.3	-4.85755	-0.320742	-6.1215	5.00486e-09	6.68455e-06
KCNA1	3.78518	-4.96243	6.01067	8.57492e-09	1.085e-05
CAMK2A	4.88377	-3.60596	5.72207	3.40015e-08	4.08715e-05
AC006213.7	-5.13143	-0.106886	-5.69668	3.83148e-08	4.2305e-05
LEF1-AS1	-6.12277	-0.726325	-5.69448	3.87135e-08	4.2305e-05
ADAM21	-4.7124	-1.91784	-5.53704	8.06415e-08	8.42914e-05
TRDV3	-8.48186	1.09691	-5.51942	8.7544e-08	8.76936e-05
AP003392.3	4.23799	-3.33217	5.49104	9.97109e-08	9.5886e-05
OR2T3	3.66165	-4.80516	5.46192	1.13985e-07	0.000105397
AL133410.2	5.47694	-3.21967	5.43964	1.26243e-07	0.000112408
C21orf62	-4.07834	-2.56412	-5.27877	2.61988e-07	0.000224945
RPS6KB2-AS1	5.12327	-3.37126	5.23771	3.15018e-07	0.000257383
QPRT	-5.00408	-1.20147	-5.22674	3.30861e-07	0.000257383
AC090186.1	-4.89758	-1.81251	-5.22605	3.31887e-07	0.000257383
AC138904.1	-4.32506	-2.29093	-5.17721	4.12652e-07	0.000310017
AL022069.2	-4.54298	-1.99413	-5.07091	6.6011e-07	0.0004809
RNU11	3.99646	-4.60472	4.99446	9.22077e-07	0.00065199
IGHV2-26	3.73168	-3.64171	4.95267	1.10546e-06	0.000759321
CLDN20	-4.96774	-0.721109	-4.917	1.28958e-06	0.000832073
IGLV1-41	3.41808	-4.09855	4.91395	1.30663e-06	0.000832073
CD276	-6.81265	0.239651	-4.91251	1.3152e-06	0.000832073
KCNJ5	3.4041	-4.16004	4.90413	1.36307e-06	0.000840243
NDFIP2	-5.20213	0.179789	-4.86442	1.61638e-06	0.000971486
HBZ	3.47218	-4.51187	4.80425	2.08912e-06	0.00122499
AL583856.2	-4.3131	-2.16008	-4.79043	2.21528e-06	0.00126804
AL139353.2	-3.99926	-1.64405	-4.75127	2.61432e-06	0.00146165
AC004943.1	-5.01144	-1.22283	-4.73557	2.79318e-06	0.00152615
AC084048.1	-6.35481	-0.599098	-4.71052	3.10397e-06	0.00165828
AC005274.1	-6.14172	-0.48279	-4.6621	3.80032e-06	0.00198616
MCF2L-AS1	-3.9154	-2.25907	-4.64373	4.10135e-06	0.00209789
LINC00092	-3.53005	-2.99048	-4.59774	4.9624e-06	0.00248544
AL592429.1	-5.61466	-0.418078	-4.58353	5.26256e-06	0.00258198
GRIA4	-3.8028	-2.56727	-4.5741	5.47051e-06	0.0025944
F13A1	-7.36306	0.801215	-4.57104	5.54844e-06	0.0025944
AC068050.1	-5.44999	-0.78396	-4.56793	5.61161e-06	0.0025944
LINC02381	-4.69661	-1.50298	-4.49984	7.41469e-06	0.00336333
AL450043.1	-5.64303	-1.5882	-4.48335	7.93007e-06	0.0035305
IGKV6D-21	3.40599	-4.34538	4.47564	8.18109e-06	0.00357603
AC005225.3	-3.73585	-1.7474	-4.45405	8.92928e-06	0.00383337
AC099681.1	-3.61393	-2.6055	-4.44844	9.13422e-06	0.00385256
MKLN1-AS	-3.51139	-1.17439	-4.43727	9.55554e-06	0.00394843
FO393414.3	-3.9067	-2.61345	-4.43381	9.69e-06	0.00394843
AL591848.4	-4.52396	-1.69446	-4.41222	1.05704e-05	0.00423538
GNRHR	-3.59231	-2.20459	-4.40763	1.0767e-05	0.00424342
TAS2R6P	-4.38507	-1.54067	-4.39708	1.12328e-05	0.0043556
TTLL7	-3.88704	-2.66796	-4.31456	1.56085e-05	0.00591208
FAM86C2P	-4.14689	-0.557254	-4.31247	1.57387e-05	0.00591208
AC115989.1	-4.35993	-2.53005	-4.29719	1.67194e-05	0.00618387
IGHV3-22	3.38095	-4.51277	4.26084	1.92932e-05	0.00702768
DUSP19	-5.51199	-1.25891	-4.2536	1.98539e-05	0.00710537
CD40LG	-4.77981	-1.34089	-4.25045	2.00975e-05	0.00710537
CRYZP1	-3.8727	-0.387318	-4.23516	2.13366e-05	0.00743411
AC023794.6	-3.87281	-2.84627	-4.22134	2.25207e-05	0.00752209
AL357079.1	-4.06435	-1.66908	-4.22129	2.25251e-05	0.00752209
FAM186A	-3.85303	-2.67881	-4.22126	2.25278e-05	0.00752209
AL391425.1	-3.66125	-2.12864	-4.21697	2.29089e-05	0.00754455
AC104365.3	3.90205	-4.25247	4.20954	2.35815e-05	0.00766112
AF127936.2	-5.18904	-1.54895	-4.19842	2.4629e-05	0.00789473
VWC2L	-5.27054	-1.56804	-4.18187	2.62648e-05	0.00827949
LINC002481	-4.09698	-1.54558	-4.17935	2.6518e-05	0.00827949
AL512303.1	-3.82191	-2.75363	-4.16638	2.78842e-05	0.00859442
ZNF205	-3.45042	-2.74769	-4.15932	2.86571e-05	0.00872082
DAB2IP	4.21976	-0.250764	4.14684	3.00715e-05	0.00903688
FOXO6	3.25067	-4.3355	4.13607	3.13464e-05	0.00914004
KSR2	-10.2346	3.37422	-4.14206	3.13896e-05	0.00914004
AC092111.2	-3.96517	-2.06842	-4.13434	3.15554e-05	0.00914004
LINC02365	-6.95512	0.475256	-4.12543	3.27463e-05	0.00937207
MCOLN3	-4.05075	-2.28977	-4.06049	4.1859e-05	0.0118392
SLC24A4	-5.24355	-0.89707	-4.04201	4.49124e-05	0.0125551
AC006001.4	4.30038	-2.53034	4.03172	4.66872e-05	0.0129012
AC103724.4	2.78761	-4.06102	4.02673	4.75755e-05	0.0129973
MKRN2OS	-3.77637	-2.10229	-4.02322	4.82108e-05	0.0130229
AC008966.1	-4.53595	-1.22705	-4.00445	5.17512e-05	0.013701
AC104596.1	-3.45801	-1.48914	-4.00388	5.18609e-05	0.013701
HSP90AA5P	-3.55395	-2.69235	-3.99394	5.38364e-05	0.0140683
PPIAP41	-4.09427	-1.53047	-3.98513	5.56484e-05	0.0143854
AC108718.1	-4.44459	-2.16725	-3.97423	5.79737e-05	0.0146812
AC078785.1	-3.34605	-1.7758	-3.97403	5.80139e-05	0.0146812
RN7SL333P	-3.62039	-2.85027	-3.95694	6.18451e-05	0.0154877
IGLV1-36	3.48876	-3.6144	3.94698	6.4188e-05	0.0159087
RPL34P17	-3.92952	-2.53552	-3.94101	6.56333e-05	0.0160381
C5orf58	-4.17152	-1.90988	-3.93933	6.60445e-05	0.0160381
AL390205.1	-3.93487	-1.73732	-3.93584	6.69089e-05	0.0160856
AC110760.2	2.99753	-4.84492	3.93095	6.81351e-05	0.0162182
RASD2	3.24233	-4.03882	3.92341	7.00729e-05	0.0165159
AC112694.1	-3.59822	-2.74717	-3.90472	7.51008e-05	0.017461
AL133163.1	2.9223	-3.46815	3.90316	7.55352e-05	0.017461
Z94057.1	-6.05913	-1.55976	-3.89701	7.74016e-05	0.0176511
SHANK2	3.28226	-4.09355	3.89508	7.78261e-05	0.0176511
AC023794.3	-3.64642	-2.55461	-3.88348	8.12319e-05	0.0179644
SCN3B	-4.64498	-1.80264	-3.88268	8.1481e-05	0.0179644
GAPDHP70	-3.22931	-3.10616	-3.88167	8.17757e-05	0.0179644
AC138904.3	-5.42928	-1.70909	-3.88045	8.21965e-05	0.0179644
AP001636.2	-5.03637	-0.609434	-3.86642	8.65264e-05	0.0187404
BLACAT1	-3.88945	-2.6384	-3.86141	8.81061e-05	0.0188988
KCNJ3	2.75794	-4.64798	3.85918	8.88302e-05	0.0188988
LINC01134	-3.64006	-1.86069	-3.83985	9.53524e-05	0.0201085
AC023024.2	-3.73451	-2.56844	-3.83554	9.68705e-05	0.020251
FAM151B	-3.7988	-2.35082	-3.82029	0.000102416	0.0211116
PRKCG	2.88617	-4.53204	3.81941	0.000102743	0.0211116
MTND5P28	-3.34641	-3.04186	-3.793	0.000113102	0.023043
AC020612.3	-3.7316	-2.50298	-3.78658	0.000115768	0.0232549
AL451067.1	-4.56326	-1.71846	-3.78588	0.000116076	0.0232549
AC114781.1	-3.80864	-2.87353	-3.77788	0.000119474	0.0237378
AC010260.1	-4.76326	-1.27286	-3.76388	0.000125699	0.0246984
IGKV1D-33	4.75634	-2.93855	3.76157	0.000126749	0.0246984
GFI1B	-4.6729	-1.69872	-3.76016	0.000127391	0.0246984
HMGN2P28	-3.597	-2.83701	-3.75552	0.000129519	0.0248879
AC092723.3	-3.33646	-2.68873	-3.75355	0.000130439	0.0248879
LINC02099	-4.52182	-1.82122	-3.72666	0.000143687	0.0271998
AC009119.1	-4.33821	-1.8888	-3.72302	0.000145567	0.027221
AC064836.1	-3.57517	-2.14829	-3.72205	0.000146063	0.027221
ZNF732	-4.1409	-2.15296	-3.71148	0.000151693	0.0280526
ABCA9-AS1	-5.80086	-0.871914	-3.69119	0.000163401	0.0299871
AC012123.2	-4.89186	-2.43913	-3.68361	0.000167598	0.0305244
AL590648.2	2.88874	-4.9537	3.67326	0.000173803	0.0314165
LDHAL6A	-3.58872	-1.43498	-3.64808	0.000189998	0.0340876
KNG1	-5.02395	-2.04959	-3.6407	0.000195129	0.0345449
AC010487.3	-7.49401	-0.283862	-3.64191	0.000196664	0.0345449
CTTN	-5.50279	0.345643	-3.63845	0.000196858	0.0345449
PALLD	-4.8438	0.112297	-3.63157	0.000201471	0.0350982
AC021086.1	-3.35753	-2.8461	-3.62795	0.000203964	0.035277
FMO2	-6.75433	-0.345793	-3.62744	0.000205793	0.0353391
ADAMTS7	4.28904	-1.88197	3.61843	0.00021092	0.0359626
AC106028.3	-3.52688	-2.6713	-3.61147	0.000216115	0.0362501
MROH9	-3.77667	-2.50306	-3.61108	0.000216411	0.0362501
AC011416.3	-3.71824	-1.07928	-3.61013	0.00021713	0.0362501
AC022107.1	-3.06346	-2.02578	-3.60812	0.000218665	0.0362546
GGTA1P	-3.8958	-2.40575	-3.6058	0.000220456	0.0363012
AC010524.1	-3.70849	-1.24065	-3.5983	0.000226315	0.0368004
TOMM20P2	-3.97439	-2.63464	-3.59801	0.000226548	0.0368004
AC103760.1	-3.73088	-2.70971	-3.59112	0.00023206	0.0374427
AC245884.8	-3.7604	-0.0263382	-3.58226	0.000239345	0.0383606
RPL9P25	3.73351	-1.69667	3.57734	0.000243487	0.038766
CFAP57	-3.50087	-0.23415	-3.56618	0.000253117	0.0400341
NFE2	-5.10252	-1.44874	-3.5637	0.000255541	0.0401534
TMLHE-AS1	-4.58693	-1.40413	-3.55114	0.000266756	0.0416434
IGKV1D-43	2.95928	-3.95775	3.53778	0.000279293	0.0433192
AC012636.1	-4.26777	-0.361464	-3.52251	0.000294436	0.0453752
AL022345.4	-4.00727	-0.56977	-3.5153	0.00030181	0.0462153
OR2T29	3.08635	-4.80342	3.50813	0.000309318	0.0468199
AL160314.2	-3.08635	-2.62422	-3.50781	0.000309653	0.0468199
LRRIQ3	-4.44802	-1.37363	-3.50154	0.000316471	0.0475517
TLR5	-4.2457	-2.45903	-3.49804	0.000320256	0.0478216

## Sheet: dullVSunmutated
Supplementary file 3. Differential expression results. Lists of DEGs for each pairwise comparisons (logFC > 1 or < -1 ).
gene_name	logFC	AveExpr	t	P.Value	adj.P.Val
ARSI	9.58234	-2.46903	15.8446	1.46513e-32	3.52231e-28
IGKV1-37	6.3954	-3.8384	14.6671	9.75937e-30	1.17313e-25
AC007368.1	6.54667	-3.94846	10.6329	9.96292e-20	7.98395e-16
AC073072.1	6.22233	-4.04485	10.2301	1.01073e-18	5.562e-15
AL391422.4	6.07922	-3.30198	10.2066	1.15677e-18	5.562e-15
AL645608.8	5.2213	-4.28545	10.0244	3.29025e-18	1.31835e-14
HTR3A	6.01051	-3.03368	9.6632	2.5957e-17	8.91475e-14
LINC02347	4.56268	-5.0101	9.29002	2.16634e-16	6.51013e-13
IGLVI-70	4.67417	-3.59103	8.77409	3.96381e-15	1.05882e-11
NPBWR2	4.54445	-4.61709	7.76846	1.00948e-12	2.42689e-09
LINC01537	4.13542	-4.06145	7.2716	1.43531e-11	3.13693e-08
AC008440.2	5.80466	-3.02938	6.84869	1.30138e-10	2.6072e-07
AC004241.2	-4.81697	-1.72264	-6.61819	4.22451e-10	7.81242e-07
AL133330.2	4.20734	-3.99512	6.49811	7.74449e-10	1.3299e-06
COL2A1	3.96512	-4.19525	6.41179	1.19348e-09	1.91283e-06
AC074387.1	3.89425	-4.87637	6.38866	1.33951e-09	2.0127e-06
QPRT	-5.85392	-1.20147	-6.33038	1.78997e-09	2.53133e-06
AP003392.3	4.78848	-3.33217	6.27122	2.39922e-09	3.20442e-06
AC008752.3	-4.87802	-0.320742	-6.12948	4.81343e-09	6.0905e-06
LEF1-AS1	-6.38978	-0.726325	-5.97629	1.01232e-08	1.21686e-05
CD276	-7.89087	0.239651	-5.8209	2.13045e-08	2.43895e-05
TRDV3	-8.82269	1.09691	-5.76104	2.83078e-08	3.0934e-05
AL022324.4	3.7372	-4.80094	5.71456	3.52253e-08	3.68197e-05
KCNA1	3.66976	-4.96243	5.68265	4.09231e-08	4.0993e-05
AC005274.1	-7.21393	-0.48279	-5.63173	5.19423e-08	4.99498e-05
NDFIP2	-5.82696	0.179789	-5.57821	6.66367e-08	6.10419e-05
IGHV2-26	4.13677	-3.64171	5.57209	6.8555e-08	6.10419e-05
MCF2L-AS1	-4.48392	-2.25907	-5.53433	8.16594e-08	7.01133e-05
OR2T3	3.72754	-4.80516	5.51351	8.9901e-08	7.45279e-05
LPL	-10.7111	0.478417	-5.4614	1.14756e-07	9.19617e-05
AC006213.7	-4.94404	-0.106886	-5.41368	1.42148e-07	0.000110238
AC090186.1	-5.01484	-1.81251	-5.36152	1.80251e-07	0.000135419
PLD1	-6.40347	-1.42028	-5.31774	2.19795e-07	0.000160124
EBF1	6.35259	-1.46849	5.29414	2.44488e-07	0.000171488
AL022069.2	-4.71062	-1.99413	-5.28948	2.4966e-07	0.000171488
SAMD7	-5.42707	-2.13047	-5.26541	2.78215e-07	0.000185793
AC099681.1	-4.09997	-2.6055	-5.25714	2.88736e-07	0.000187608
C21orf62	-4.05262	-2.56412	-5.20764	3.60337e-07	0.00022797
AC084048.1	-6.8892	-0.599098	-5.17199	4.22428e-07	0.0002604
KSR2	-12.3607	3.37422	-5.09084	6.14336e-07	0.000369231
ADAM21	-4.39607	-1.91784	-5.03514	7.72133e-07	0.000452752
CAMK2A	4.46034	-3.60596	5.02122	8.2055e-07	0.000469687
AC007240.1	-4.04964	-2.85334	-4.9897	9.41344e-07	0.000526299
AC004943.1	-5.20563	-1.22283	-4.94702	1.13283e-06	0.000618962
AC138904.1	-4.18804	-2.29093	-4.93649	1.18557e-06	0.000633384
CLDN20	-4.98596	-0.721109	-4.91984	1.27389e-06	0.000665772
IGKV6D-21	3.67216	-4.34538	4.89038	1.44607e-06	0.000739681
CD40LG	-5.35007	-1.34089	-4.88128	1.50371e-06	0.00075314
AC104365.3	4.42725	-4.25247	4.86451	1.6157e-06	0.000792716
AL591848.4	-4.8659	-1.69446	-4.82552	1.90843e-06	0.000917613
RNU11	3.84584	-4.60472	4.67572	3.58957e-06	0.00169209
AL161787.1	3.53407	-1.01589	4.66111	3.81519e-06	0.00176386
LAG3	-6.92336	0.299683	-4.65388	3.93478e-06	0.00178483
AC073864.1	-6.81005	-1.02562	-4.64594	4.06664e-06	0.0018026
LINC02365	-7.70898	0.475256	-4.64287	4.12391e-06	0.0018026
AL592429.1	-5.6822	-0.418078	-4.6354	4.24614e-06	0.00182288
LINC01134	-4.14498	-1.86069	-4.56141	5.76367e-06	0.00243095
LINC02099	-5.30414	-1.82122	-4.54809	6.08796e-06	0.00252346
FAM86C2P	-4.31754	-0.557254	-4.52911	6.57972e-06	0.00262972
AF127936.2	-5.52876	-1.54895	-4.52692	6.6396e-06	0.00262972
FO393414.3	-3.97921	-2.61345	-4.52211	6.77069e-06	0.00262972
AC005225.3	-3.79128	-1.7474	-4.5217	6.78185e-06	0.00262972
AL355076.2	3.59431	-3.76361	4.5081	7.16902e-06	0.00273572
TAS2R6P	-4.47608	-1.54067	-4.49595	7.53304e-06	0.00282971
AC005277.2	-4.89097	-1.83	-4.46814	8.43425e-06	0.00311951
C5orf58	-4.60304	-1.90988	-4.4612	8.67456e-06	0.00311963
KCNJ5	3.21571	-4.16004	4.46064	8.6941e-06	0.00311963
AL583856.2	-4.08648	-2.16008	-4.4362	9.59702e-06	0.00331254
RPS6KB2-AS1	4.53325	-3.37126	4.4331	9.71798e-06	0.00331254
GLDN	-6.82371	-1.97679	-4.43184	9.77868e-06	0.00331254
KCNJ2-AS1	-6.21385	-1.9743	-4.43156	9.78288e-06	0.00331254
AC010260.1	-5.43293	-1.27286	-4.42536	1.00269e-05	0.00334801
AL139353.2	-3.80159	-1.64405	-4.41285	1.05434e-05	0.00347225
AC092723.3	-3.72566	-2.68873	-4.36192	1.29295e-05	0.0042005
HSPA12A	4.95185	2.22836	4.3494	1.35917e-05	0.00435678
FBXO39	-4.42405	-2.22373	-4.33129	1.46064e-05	0.00459633
HBZ	3.25597	-4.51187	4.32932	1.47214e-05	0.00459633
AL391425.1	-3.74303	-2.12864	-4.32594	1.49202e-05	0.00459868
GAPDHP70	-3.48916	-3.10616	-4.31375	1.56588e-05	0.00476522
AC104596.1	-3.64519	-1.48914	-4.28983	1.72123e-05	0.00513942
DRAIC	-6.47476	-0.962079	-4.28857	1.73159e-05	0.00513942
TMEM125	-4.21559	-2.93485	-4.27994	1.78967e-05	0.00524701
AC022107.1	-3.44637	-2.02578	-4.26155	1.92398e-05	0.00557283
AC243962.1	-4.73015	-2.21987	-4.2338	2.14511e-05	0.00607603
LINC00891	-5.65546	-0.645285	-4.23143	2.16573e-05	0.00607603
AP001636.2	-5.42796	-0.609434	-4.23048	2.17353e-05	0.00607603
SHANK2	3.5155	-4.09355	4.22366	2.23183e-05	0.00616134
IGLV9-49	4.68228	-2.77779	4.22098	2.25531e-05	0.00616134
AC008966.1	-4.73427	-1.22705	-4.21356	2.32163e-05	0.00627128
VWC2L	-5.30512	-1.56804	-4.1991	2.45645e-05	0.00656172
AC103724.4	2.88366	-4.06102	4.18466	2.59776e-05	0.00686293
IGLV1-41	3.07765	-4.09855	4.17118	2.73717e-05	0.0070707
SLC24A4	-5.39253	-0.89707	-4.17052	2.74479e-05	0.0070707
AC112694.1	-3.78678	-2.74717	-4.1686	2.76463e-05	0.0070707
IGLV1-36	3.67255	-3.6144	4.16433	2.81072e-05	0.00711291
AL133163.1	3.07793	-3.46815	4.15065	2.96322e-05	0.0074207
E2F7	-6.0467	1.30535	-4.14741	3.00305e-05	0.00744291
AC006001.4	4.45832	-2.53034	4.12978	3.21153e-05	0.0078784
GRIA4	-3.54423	-2.56727	-4.12441	3.27842e-05	0.00796126
MYL12BP2	-5.7398	-2.43484	-4.10808	3.49241e-05	0.0082651
GNRHR	-3.43052	-2.20459	-4.10771	3.49546e-05	0.0082651
AL357079.1	-3.99715	-1.66908	-4.10687	3.50668e-05	0.0082651
AC010285.3	-3.96243	-1.58149	-4.07576	3.94945e-05	0.00921832
LINC00092	-3.25348	-2.99048	-4.06679	4.08671e-05	0.00944698
RPL9P25	4.15842	-1.69667	4.0288	4.72057e-05	0.0108083
MROH9	-4.10446	-2.50306	-4.02188	4.8457e-05	0.0109901
AC110760.2	3.06386	-4.84492	4.00878	5.09121e-05	0.011439
CTTN	-5.94177	0.345643	-3.98474	5.57911e-05	0.0124192
PVR	-6.16464	-1.13829	-3.97552	5.77804e-05	0.012744
RPL34P17	-3.96593	-2.53552	-3.96875	5.9173e-05	0.0128228
ABCA9-AS1	-6.17706	-0.871914	-3.96904	5.92045e-05	0.0128228
MYLK	-5.84185	2.44295	-3.95335	6.27432e-05	0.0134679
PALLD	-5.18981	0.112297	-3.94817	6.39241e-05	0.0136
OR2T29	3.37279	-4.80342	3.92944	6.85212e-05	0.0143668
AC012636.1	-4.6542	-0.361464	-3.92773	6.8962e-05	0.0143668
AC004263.1	-3.60841	-2.74886	-3.92631	6.93212e-05	0.0143668
AC010285.1	-3.38261	-3.12859	-3.9162	7.19738e-05	0.0147891
AC099681.2	-4.15782	-2.71726	-3.91215	7.30627e-05	0.0148856
MCOLN3	-3.95248	-2.28977	-3.90836	7.40967e-05	0.0149694
CRYZP1	-3.65898	-0.387318	-3.8978	7.705e-05	0.0154363
AC020612.3	-3.82126	-2.50298	-3.89162	7.88302e-05	0.0156625
ZNF732	-4.30461	-2.15296	-3.88708	8.01645e-05	0.015797
SNORA3B	2.82824	-4.06265	3.88455	8.09132e-05	0.0158149
WNT9A	-7.58392	-0.639251	-3.88193	8.23881e-05	0.0158608
AC099681.3	-4.07066	-2.15085	-3.87939	8.24674e-05	0.0158608
AL512303.1	-3.63072	-2.75363	-3.8598	8.86303e-05	0.0168696
AP003392.4	-4.27698	-1.11817	-3.85832	8.91162e-05	0.0168696
AL133410.2	4.17557	-3.21967	3.84197	9.46208e-05	0.0177717
AC079070.1	-6.60985	-1.11026	-3.83323	9.80648e-05	0.0182758
TRPM4	-5.25962	-2.42161	-3.82753	9.98005e-05	0.0183787
AC092111.2	-3.7607	-2.06842	-3.82643	0.000100146	0.0183787
MKLN1-AS	-3.17488	-1.17439	-3.81643	0.000103867	0.0188312
AC068050.1	-4.74057	-0.78396	-3.81566	0.000104178	0.0188312
AL390205.1	-3.85179	-1.73732	-3.8045	0.000108476	0.0192124
AC106028.3	-3.67418	-2.6713	-3.80346	0.000108886	0.0192124
TGFBR3	-5.58015	3.08558	-3.80365	0.000108923	0.0192124
LINC02381	-4.14501	-1.50298	-3.80196	0.000109484	0.0192124
TTLL7	-3.5529	-2.66796	-3.78904	0.000114737	0.0199884
ZNF205	-3.24566	-2.74769	-3.78694	0.000115615	0.0199965
SCN3B	-4.56994	-1.80264	-3.78367	0.000117006	0.0200924
LINC01366	-4.32027	-2.4609	-3.7805	0.00011835	0.020179
AC105760.2	-3.83823	-2.03628	-3.77658	0.000120037	0.0203226
BLACAT1	-3.8355	-2.6384	-3.76852	0.000123583	0.0206567
AC010524.1	-3.84894	-1.24065	-3.7682	0.000123729	0.0206567
HSP90AA5P	-3.42176	-2.69235	-3.7638	0.000125708	0.0208424
AC009506.1	-3.84646	-1.67371	-3.75612	0.000129236	0.0212806
TMLHE-AS1	-4.80484	-1.40413	-3.75285	0.000130801	0.0213917
AC021086.1	-3.44969	-2.8461	-3.74919	0.0001325	0.0215232
AC023794.3	-3.56765	-2.55461	-3.74537	0.000134337	0.0216751
SMIM10	-8.42252	-0.320935	-3.74642	0.000136392	0.02186
TTLL10-AS1	2.82148	-4.51783	3.73032	0.000141797	0.0225758
F13A1	-6.21768	0.801215	-3.72849	0.000143178	0.0226457
RPSAP36	-4.29591	0.0151344	-3.72217	0.000146007	0.0229422
CEBPE	-3.77691	-3.01854	-3.69996	0.000158058	0.0245259
TFPI2	3.16045	-4.6846	3.69844	0.000158917	0.0245259
LINC01135	-4.07458	-1.31785	-3.69804	0.000159147	0.0245259
ANXA9	-4.02278	-0.530663	-3.6917	0.000162778	0.0249258
FAM186A	-3.51068	-2.67881	-3.68922	0.00016422	0.0249418
FBXW11P1	-3.35309	-2.15996	-3.68796	0.000164958	0.0249418
LRRC20	-4.66482	-1.17407	-3.68322	0.000167798	0.0251694
AP003354.1	-3.83858	-2.57582	-3.6804	0.000169456	0.0251694
AC069544.1	-3.51587	-1.84257	-3.68015	0.000169604	0.0251694
LINC002481	-3.7347	-1.54558	-3.66714	0.000177614	0.0261965
FMO2	-6.8248	-0.345793	-3.6615	0.000182474	0.0267491
GGT3P	-6.30393	-2.7526	-3.65393	0.000186894	0.0272311
AC115989.1	-3.87306	-2.53005	-3.64816	0.000189945	0.0273904
AC078785.1	-3.1673	-1.7758	-3.64768	0.000190266	0.0273904
AC023024.2	-3.60521	-2.56844	-3.63182	0.000201205	0.0287606
AC009220.2	-3.36915	-2.67404	-3.63045	0.000202177	0.0287606
AC245884.8	-3.80497	-0.0263382	-3.62351	0.000207173	0.029298
HMGN2P28	-3.51801	-2.83701	-3.61916	0.000210359	0.0295744
KCNJ3	2.66751	-4.64798	3.61624	0.000212532	0.0297063
AC009403.2	-3.59682	-1.25023	-3.58521	0.000236895	0.0329202
AL450043.1	-4.73521	-1.5882	-3.57967	0.000241614	0.0333831
AL451067.1	-4.38084	-1.71846	-3.57254	0.000247624	0.0338939
AP005131.2	-3.24439	-2.15112	-3.5719	0.000248131	0.0338939
AC005277.1	-5.01126	-2.05752	-3.56918	0.000250685	0.0339644
KCNA2	-5.4881	-0.16279	-3.56857	0.000251473	0.0339644
CCSER1	4.06942	-2.14673	3.56415	0.000254926	0.0342384
AC011726.3	-6.34681	-1.76887	-3.55906	0.000260895	0.0348454
LRRIQ3	-4.51501	-1.37363	-3.5543	0.000263835	0.0350434
AC138904.3	-5.07625	-1.70909	-3.55196	0.000266166	0.0351588
CERNA2	-5.41702	-0.972085	-3.5464	0.000271551	0.0356741
MKRN2OS	-3.45817	-2.10229	-3.53817	0.000278914	0.0364423
CRYZL2P	-5.85493	-1.97644	-3.526	0.000291866	0.0377726
PRRX1	-4.6608	-2.01695	-3.52476	0.000292238	0.0377726
AC009119.1	-4.17004	-1.8888	-3.51588	0.000301218	0.0387251
AL590648.2	2.82889	-4.9537	3.51428	0.000302845	0.0387271
EMC1-AS1	-3.14963	-2.08871	-3.50004	0.000318021	0.0404526
PPIAP41	-3.7321	-1.53047	-3.49603	0.000322426	0.0407971
AC007272.1	-4.56795	-2.00334	-3.49397	0.000324826	0.0408855
CFAP57	-3.4602	-0.23415	-3.48995	0.000329203	0.0412207
AC023794.6	-3.38615	-2.84627	-3.47912	0.000341615	0.0424672
KNG1	-4.86379	-2.04959	-3.47843	0.000342691	0.0424672
NPY1R	2.75024	-4.56692	3.4761	0.000345152	0.0425529
AC105020.5	-3.42573	-1.94359	-3.47329	0.000348479	0.0426815
FAM151B	-3.55816	-2.35082	-3.4693	0.000353257	0.0426815
AC011416.3	-3.62578	-1.07928	-3.46829	0.000354475	0.0426815
BDNF	-3.44864	-3.16441	-3.46777	0.000355099	0.0426815
ZC3HAV1L	-3.78057	-2.34066	-3.46628	0.000356918	0.0426815
POLR2CP1	-4.01589	-2.49111	-3.46508	0.000358397	0.0426815
PARD6G-AS1	-3.16544	-1.97581	-3.46487	0.000358623	0.0426815
AC108718.1	-4.01906	-2.16725	-3.45892	0.000365984	0.043343
ESPNL	3.99226	-0.531737	3.45621	0.000369369	0.0433451
PLBD1-AS1	-3.83333	-2.98706	-3.45601	0.000369608	0.0433451
COL1A1	3.34274	-2.9749	3.451	0.00037594	0.0438737
LINC01565	2.97249	-3.61334	3.44296	0.000386321	0.0448673
ZBED8	-3.99199	-1.93212	-3.44078	0.000389217	0.0449864
MGST2	-4.32075	-0.847375	-3.43189	0.000401168	0.0459734
FOXO6	2.88902	-4.3355	3.43152	0.000401581	0.0459734
AP002360.3	-3.68241	-2.29199	-3.429	0.00040502	0.0461474
RN7SL333P	-3.28611	-2.85027	-3.42731	0.000407328	0.0461914
OIP5	-3.71769	-2.03234	-3.4143	0.000425618	0.0480389
AL691403.2	2.80835	-3.11016	3.40567	0.000438149	0.0492222

## Sheet: naiveVSmutated
Supplementary file 3. Differential expression results. Lists of DEGs for each pairwise comparisons (logFC > 1 or < -1 ).
gene_name	logFC	AveExpr	t	P.Value	adj.P.Val
IGKV1-37	7.11738	-3.8384	22.991	3.74437e-48	9.00184e-44
SNTG2-AS1	6.29012	-4.87612	21.1321	2.3061e-44	2.77205e-40
ARSI	8.58101	-2.46903	17.5595	1.49132e-36	1.1951e-32
HTR3A	6.49075	-3.03368	15.3471	2.24415e-31	1.34879e-27
IGLVI-70	5.32339	-3.59103	14.3637	5.33084e-29	2.56317e-25
IGKV1D-43	5.45042	-3.95775	13.1128	6.34301e-26	2.54154e-22
AC008440.2	6.87009	-3.02938	11.8997	6.69519e-23	2.29941e-19
IGHV2-26	5.35218	-3.64171	11.8058	1.15015e-22	3.45635e-19
AC103724.4	4.39009	-4.06102	11.5367	5.42817e-22	1.44999e-18
IGHV3-22	4.8259	-4.51277	10.2322	9.98884e-19	2.40142e-15
IGLV1-41	4.21675	-4.09855	9.22756	3.08559e-16	6.74369e-13
DACH2	3.92923	-4.85251	8.42568	2.7607e-14	5.53083e-11
AC073072.1	4.56884	-4.04485	8.22681	8.28e-14	1.53123e-10
RPS6KB2-AS1	5.66982	-3.37126	8.01142	2.69685e-13	4.63107e-10
AC091059.1	3.74658	-4.71191	7.98014	3.19869e-13	5.12664e-10
IGKV1D-33	6.31246	-2.93855	7.72882	1.25046e-12	1.8789e-09
AC105450.1	3.60469	-5.14485	7.65909	1.82064e-12	2.57471e-09
SHANK2	4.13531	-4.09355	7.60706	2.40776e-12	3.21583e-09
IGKV2D-40	4.8657	-4.0987	7.57602	2.84378e-12	3.59828e-09
IGLV1-36	4.37761	-3.6144	7.54998	3.26923e-12	3.92978e-09
AC004241.2	-4.07565	-1.72264	-7.48385	4.65459e-12	5.21056e-09
IGKV2D-24	3.6859	-4.31213	7.47933	4.7682e-12	5.21056e-09
LEF1-AS1	-5.83058	-0.726325	-7.42339	6.42316e-12	6.5731e-09
TRDV3	-8.26007	1.09691	-7.41937	6.56189e-12	6.5731e-09
QPRT	-4.88163	-1.20147	-6.96357	7.18926e-11	6.91348e-08
AP003392.3	4.172	-3.33217	6.93927	8.15386e-11	7.5395e-08
IGHV1-69	6.18845	-2.35757	6.8372	1.38067e-10	1.22936e-07
COL2A1	3.42568	-4.19525	6.65093	3.57781e-10	3.07193e-07
AL390205.1	-4.73631	-1.73732	-6.5555	5.80077e-10	4.80884e-07
AC090186.1	-4.48656	-1.81251	-6.46963	8.93519e-10	7.16036e-07
CD276	-6.52046	0.239651	-6.45998	9.37798e-10	7.27277e-07
GSX2	3.30201	-5.02591	6.42302	1.12838e-09	8.47734e-07
IGHV1-24	5.65545	-2.67934	6.408	1.21628e-09	8.8608e-07
AL391425.1	-4.01515	-2.12864	-6.37455	1.43706e-09	1.01613e-06
AC084048.1	-6.23135	-0.599098	-6.33604	1.74038e-09	1.19544e-06
PRKCG	3.28469	-4.53204	6.31234	1.9575e-09	1.30723e-06
AC005274.1	-6.01826	-0.48279	-6.26237	2.50638e-09	1.62853e-06
KCNJ5	3.35017	-4.16004	6.24899	2.67741e-09	1.69389e-06
AL133163.1	3.26718	-3.46815	6.22993	2.9412e-09	1.81306e-06
IGKV1D-8	5.48329	-2.5639	6.20267	3.36322e-09	2.011e-06
NDFIP2	-4.82793	0.179789	-6.19652	3.46635e-09	2.011e-06
ZNF667-AS1	6.10695	0.247636	6.19378	3.51325e-09	2.011e-06
AL691403.2	3.27469	-3.11016	6.16377	4.07037e-09	2.23725e-06
AL133330.2	3.41247	-3.99512	6.16255	4.09463e-09	2.23725e-06
IGHV1-18	5.96166	-1.45679	6.1575	4.19719e-09	2.24233e-06
IGKV1-33	5.8516	-2.71961	6.02897	7.84825e-09	4.10174e-06
AC067930.1	3.62671	-2.60365	5.92623	1.2879e-08	6.50292e-06
AC138904.1	-3.73033	-2.29093	-5.92455	1.29837e-08	6.50292e-06
AL592429.1	-5.23528	-0.418078	-5.89071	1.52686e-08	7.49128e-06
IGKV6D-21	3.41494	-4.34538	5.88239	1.58889e-08	7.6397e-06
SNORA3B	2.98316	-4.06265	5.87288	1.66276e-08	7.83813e-06
NETO1	6.2154	-1.68601	5.85791	1.78591e-08	8.166e-06
KCNA1	3.18538	-4.96243	5.85623	1.80025e-08	8.166e-06
IGHV4-31	4.74439	-2.69042	5.84996	1.85491e-08	8.25814e-06
AC011944.1	-6.04734	0.326534	-5.81208	2.22125e-08	9.70928e-06
LINC02365	-7.08973	0.475256	-5.78385	2.53972e-08	1.09031e-05
KANK2	4.33291	1.65021	5.70869	3.62116e-08	1.52731e-05
GGTA1P	-4.42327	-2.40575	-5.67802	4.18216e-08	1.72579e-05
IGLV9-49	4.39544	-2.77779	5.67533	4.23534e-08	1.72579e-05
AC115989.1	-4.23647	-2.53005	-5.66781	4.38731e-08	1.75792e-05
KSR2	-10.1111	3.37422	-5.65527	4.66285e-08	1.8377e-05
C21orf62	-3.34164	-2.56412	-5.63861	5.02947e-08	1.95022e-05
IGKV1-8	5.97436	-1.51269	5.62049	5.47343e-08	2.08868e-05
VWC2L	-5.14708	-1.56804	-5.57656	6.71493e-08	2.5224e-05
AL450043.1	-5.12321	-1.5882	-5.55224	7.51646e-08	2.78005e-05
IGKV1D-37	3.2901	-4.6208	5.51646	8.86868e-08	3.23048e-05
RPS10P2	-4.10676	-2.38947	-5.50724	9.254e-08	3.32053e-05
AL133410.2	4.74699	-3.21967	5.49904	9.61031e-08	3.38769e-05
PDGFD	-7.47084	2.09277	-5.49656	9.723e-08	3.38769e-05
FO393414.3	-3.61451	-2.61345	-5.47734	1.06194e-07	3.64717e-05
MCF2L-AS1	-3.47052	-2.25907	-5.47078	1.09443e-07	3.7058e-05
F13A1	-6.07458	0.801215	-5.45657	1.16823e-07	3.90074e-05
AL391422.4	3.38149	-3.30198	5.43928	1.26447e-07	4.16427e-05
MIR4458HG	4.64053	-1.50416	5.41486	1.41387e-07	4.57507e-05
LINC00891	-5.53912	-0.645285	-5.41279	1.42727e-07	4.57507e-05
AF127936.2	-4.8899	-1.54895	-5.37719	1.67859e-07	5.30988e-05
TUNAR	4.04222	-2.52032	5.3416	1.97291e-07	6.15982e-05
AC010524.1	-4.02728	-1.24065	-5.33315	2.04985e-07	6.318e-05
ZNF667	5.54702	0.648962	5.32461	2.13058e-07	6.4837e-05
ZNF471	4.80801	1.06028	5.32092	2.16642e-07	6.51035e-05
L3MBTL4	4.21738	0.979079	5.31715	2.20369e-07	6.5406e-05
SHTN1	-5.7049	-0.243726	-5.28821	2.51095e-07	7.36168e-05
TRAC	-3.86619	4.69949	-5.28387	2.56053e-07	7.4166e-05
AC023794.1	-6.28113	-0.976528	-5.26467	2.79147e-07	7.98925e-05
Z94057.1	-5.93567	-1.55976	-5.23079	3.24926e-07	9.19006e-05
LINC02334	-3.41244	-2.17674	-5.19424	3.82515e-07	0.000106931
ST6GALNAC3	4.49382	-2.00024	5.18856	3.92321e-07	0.000108411
IGHV3-21	5.93188	-0.409632	5.12473	5.20765e-07	0.000142269
AL355297.4	-3.3021	-1.63225	-5.10261	5.74157e-07	0.000155093
IPCEF1	-5.91499	1.20105	-5.09392	5.96593e-07	0.000159363
AC074387.1	2.92138	-4.87637	5.07577	6.46168e-07	0.000169914
AC007731.4	3.23577	-3.39366	5.07434	6.50226e-07	0.000169914
COL27A1	3.63878	-3.52973	5.0699	6.63032e-07	0.000171397
AC145423.1	-3.18064	-2.79503	-5.03702	7.65831e-07	0.000195865
AC068050.1	-4.33371	-0.78396	-5.03239	7.81487e-07	0.000197765
AC099681.1	-3.13595	-2.6055	-5.02708	7.99834e-07	0.0002003
FOXO6	3.11592	-4.3355	5.0174	8.34369e-07	0.000206794
AC138904.3	-5.13014	-1.70909	-4.99383	9.24595e-07	0.000226818
AC023794.6	-3.4618	-2.84627	-4.98906	9.43992e-07	0.000229238
IGHV4-34	5.72178	-0.0575796	4.96379	1.05348e-06	0.000253268
AC010487.3	-7.37055	-0.283862	-4.92966	1.22192e-06	0.000290853
LINC02099	-4.39835	-1.82122	-4.92674	1.23656e-06	0.000291451
IGHV4-39	5.39613	-0.64579	4.9234	1.25449e-06	0.000292807
FMO2	-6.63087	-0.345793	-4.89157	1.43906e-06	0.000332658
AC040977.2	3.36847	-3.1828	4.86736	1.59611e-06	0.000365449
MCOLN3	-3.63211	-2.28977	-4.86418	1.61799e-06	0.000366346
AC092723.3	-3.21342	-2.68873	-4.86238	1.63051e-06	0.000366346
SCG2	-3.59309	-0.976646	-4.84846	1.73053e-06	0.000385219
KNG1	-4.90049	-2.04959	-4.84188	1.77979e-06	0.000392551
TUBG1P	-3.1747	-2.14333	-4.82348	1.92507e-06	0.000420732
LINC00092	-2.90458	-2.99048	-4.8182	1.96884e-06	0.000426422
AC022706.1	-3.84665	-2.29097	-4.80764	2.05924e-06	0.00044202
TTLL7	-3.30619	-2.66796	-4.7932	2.18944e-06	0.000465809
CCDC187	3.51009	-1.92486	4.78832	2.23524e-06	0.000471381
GAPDHP70	-3.00751	-3.10616	-4.77995	2.31585e-06	0.000484133
ABCA9-AS1	-5.48874	-0.871914	-4.76996	2.41594e-06	0.000500703
AC005532.2	-3.74808	-2.46372	-4.75665	2.55557e-06	0.000525115
IGHV3-11	4.85345	-1.21263	4.74467	2.68806e-06	0.000547658
AC010754.1	-3.60095	-2.31088	-4.73802	2.76439e-06	0.000558476
POLR2CP1	-4.01501	-2.49111	-4.72871	2.87487e-06	0.000573837
ABCA6	-5.40609	5.29534	-4.72762	2.88816e-06	0.000573837
TOMM20P2	-3.85093	-2.63464	-4.71655	3.02554e-06	0.000588297
HSPA12A	-6.07432	2.22836	-4.71611	3.03166e-06	0.000588297
ADAM21	-3.129	-1.91784	-4.71586	3.03435e-06	0.000588297
AC015911.7	-4.52621	-0.731965	-4.69704	3.28357e-06	0.000631522
CORO2B	4.07972	-2.80073	4.67678	3.57382e-06	0.000681891
AL160269.1	-4.39081	-0.0532573	-4.6443	4.0917e-06	0.000774556
LINC02102	-3.62325	-1.78837	-4.63968	4.17091e-06	0.00078133
AC079140.2	2.82178	-3.98258	4.63844	4.19249e-06	0.00078133
ABCD2	-5.30419	1.88788	-4.62294	4.47125e-06	0.000826871
LINC00884	-3.64181	-1.42952	-4.59241	5.07287e-06	0.000924348
AC005277.2	-3.97971	-1.83	-4.59229	5.07524e-06	0.000924348
OR2C1	-3.63257	-2.08223	-4.58961	5.13171e-06	0.00092562
LINC02381	-3.57467	-1.50298	-4.58832	5.15923e-06	0.00092562
AC008434.1	-4.57653	-2.48515	-4.58558	5.21786e-06	0.000929204
AC012123.2	-4.50175	-2.43913	-4.58026	5.33345e-06	0.000942804
CCDC68	-6.67959	-0.167791	-4.57651	5.41999e-06	0.000951109
IGHV1-69D	5.19763	-0.291106	4.57092	5.54279e-06	0.000965611
AP003354.1	-3.59166	-2.57582	-4.56131	5.7659e-06	0.000997252
BNIP3P26	-3.06434	-3.17294	-4.54759	6.10004e-06	0.00104751
AC097637.2	-3.44688	-0.531734	-4.52814	6.6057e-06	0.0011263
PPBP	-6.57472	-0.548877	-4.52495	6.69699e-06	0.00113382
LDOC1	4.00294	0.615045	4.5205	6.81522e-06	0.00114577
AC090241.3	-3.31222	-1.1295	-4.50095	7.381e-06	0.00122661
MRPS30-DT	-2.8534	-2.89292	-4.50038	7.39814e-06	0.00122661
CHCHD4P2	-3.68943	-2.73636	-4.49382	7.59854e-06	0.00125121
SMIM3	-4.60097	-1.45548	-4.48519	7.86992e-06	0.00128708
RANP4	-3.61375	-2.74173	-4.48242	7.95916e-06	0.00129288
FMOD	-7.19346	4.77818	-4.48034	8.03935e-06	0.00129714
LINC01287	-3.58736	-1.55753	-4.45832	8.77636e-06	0.00140662
RAB27B	-5.74416	-0.975394	-4.45062	9.05573e-06	0.00143896
FAT2	-3.8554	-0.268273	-4.44942	9.09785e-06	0.00143896
PLBD1	-4.82164	2.51483	-4.44063	9.42715e-06	0.0014813
MROH9	-3.47753	-2.50306	-4.42418	1.00735e-05	0.00157258
AJUBA	-3.54264	-0.0383104	-4.38105	1.1978e-05	0.00185782
PHACTR2-AS1	-3.23873	-2.58948	-4.36188	1.29317e-05	0.0019929
AC067750.1	-4.30528	-1.76126	-4.3574	1.31647e-05	0.00201489
CD36	-7.08469	-0.143486	-4.3564	1.32421e-05	0.00201489
AL160408.3	-5.20978	-0.770132	-4.34285	1.39516e-05	0.0021095
AL137003.1	-3.85437	-0.710842	-4.3275	1.48278e-05	0.00222796
AL390066.1	-4.1847	0.495697	-4.29422	1.69162e-05	0.00252598
GLYATL2	-6.56623	-0.398409	-4.29234	1.70625e-05	0.00253209
ADGRF2	2.66587	-4.19374	4.27759	1.80629e-05	0.00266412
AC243962.1	-3.73425	-2.21987	-4.2739	1.83271e-05	0.00268659
CPED1	-3.74114	0.420982	-4.26028	1.93356e-05	0.00281726
LRRIQ3	-3.99094	-1.37363	-4.25136	2.00245e-05	0.00288612
CASS4	-5.07272	1.56577	-4.25087	2.00652e-05	0.00288612
AC107926.1	-4.85837	-0.351063	-4.24955	2.01684e-05	0.00288612
LINC01567	-4.10244	-2.25897	-4.24107	2.08494e-05	0.00296591
OR2T3	2.6988	-4.80516	4.23873	2.10407e-05	0.00297553
SIRPB1	-5.34599	-0.222249	-4.22758	2.19829e-05	0.0030906
AL139353.2	-2.81385	-1.64405	-4.22443	2.22509e-05	0.00310884
AL590648.2	2.67199	-4.9537	4.22305	2.23714e-05	0.00310884
AC073864.1	-4.84789	-1.02562	-4.21382	2.31932e-05	0.00320453
RPL9P25	3.51796	-1.69667	4.21185	2.33705e-05	0.00321057
AC110760.2	2.66354	-4.84492	4.20629	2.3882e-05	0.0032622
CD300A	-4.25842	1.11944	-4.20139	2.43421e-05	0.00327591
IGKV1D-39	5.66072	0.106833	4.20127	2.43624e-05	0.00327591
AL034548.2	-2.99719	-1.27265	-4.20087	2.43912e-05	0.00327591
IGLV3-19	4.68281	0.825231	4.18955	2.54902e-05	0.00340451
ZC3HAV1L	-3.5199	-2.34066	-4.18183	2.62647e-05	0.00348856
TAS2R3	-3.28097	-2.96922	-4.15653	2.89674e-05	0.0038264
IGHV4-59	5.47798	0.567053	4.14464	3.03363e-05	0.00398533
HMGN2P28	-3.06563	-2.83701	-4.1409	3.07677e-05	0.00402004
SLC2A5	3.32172	0.847161	4.13346	3.16623e-05	0.00411456
AC108676.1	-2.73796	-2.5967	-4.13155	3.18961e-05	0.00411779
DAZL	3.65341	-1.89905	4.13046	3.20298e-05	0.00411779
FSTL4	3.11433	-3.14827	4.12833	3.22933e-05	0.0041296
LTBP1	-4.54497	-2.0531	-4.12353	3.28961e-05	0.00418442
CRY1	2.77442	3.07555	4.12037	3.32966e-05	0.00418686
MORN4	-3.31749	-0.858793	-4.12027	3.3309e-05	0.00418686
IGHV3-30	4.89006	0.416692	4.11777	3.3634e-05	0.00418686
AC012065.2	-3.58215	-2.76219	-4.1167	3.37687e-05	0.00418686
RPS29P3	2.44691	-4.27632	4.11657	3.3786e-05	0.00418686
AC012511.1	-2.97619	-2.94422	-4.11073	3.45522e-05	0.00425984
IGHV3-64D	3.52806	-3.53539	4.10405	3.54484e-05	0.00432033
HOXB7	-3.99388	-1.46009	-4.10313	3.55727e-05	0.00432033
AC008883.2	2.58098	-4.91937	4.10208	3.57155e-05	0.00432033
SLC24A4	-3.89349	-0.89707	-4.10175	3.57616e-05	0.00432033
AC004241.4	-3.5214	-2.45402	-4.09985	3.60225e-05	0.00433008
U91328.3	-2.87451	-3.06069	-4.09727	3.63804e-05	0.00435135
FBXW11P1	-2.88622	-2.15996	-4.09201	3.71186e-05	0.00441767
AC010186.4	-6.4603	1.88872	-4.08644	3.79825e-05	0.00449336
SMCO4	-3.69928	-0.928375	-4.08499	3.81284e-05	0.00449336
GSDMA	-3.46417	-2.1412	-4.08109	3.86993e-05	0.00453839
CAV1	3.35242	-0.869182	4.07712	3.92907e-05	0.00457198
ENKUR	-3.83518	-2.60079	-4.07662	3.93661e-05	0.00457198
STUM	-5.30307	1.36763	-4.06808	4.06778e-05	0.00469586
CALD1	-4.02552	-2.07686	-4.06708	4.08234e-05	0.00469586
RNF219-AS1	-3.46939	-2.38287	-4.0627	4.15084e-05	0.00475192
SMIM25	-5.71371	-0.869828	-4.061	4.1804e-05	0.00476307
DGKG	-5.70975	3.82356	-4.05857	4.21921e-05	0.00477745
LARGE1	3.40145	-1.28764	4.05703	4.24139e-05	0.00477745
LUZP6	3.53852	-4.43763	4.05561	4.26428e-05	0.00477745
AL359076.1	3.36919	-2.98039	4.0551	4.2725e-05	0.00477745
PROS1	-4.12744	-2.42944	-4.05086	4.3419e-05	0.00482395
THRB	3.61053	-1.45317	4.05011	4.35421e-05	0.00482395
AL033527.3	-3.51512	-1.75938	-4.04589	4.42463e-05	0.00487948
AC098820.1	-2.90507	-2.87167	-4.04084	4.51013e-05	0.00495105
TRIM6	-2.62674	-2.88487	-4.02659	4.76012e-05	0.00520173
BCL7A	3.77925	3.8576	4.0223	4.838e-05	0.00526291
DNAH3	-3.25189	-1.98263	-4.01536	4.96639e-05	0.00534462
SEC24AP1	-6.18187	-0.170967	-4.01533	4.97398e-05	0.00534462
PDSS1P1	-4.23832	-1.95317	-4.01465	4.9798e-05	0.00534462
RGL3	3.81128	-2.39809	4.00415	5.18072e-05	0.00553554
FCER1A	-6.12552	-1.06645	-3.99862	5.29712e-05	0.00563487
CECR2	3.25858	-0.15271	3.99436	5.37517e-05	0.00569271
AC103681.2	-2.8533	-3.43202	-3.98959	5.47251e-05	0.00577038
AC010182.1	-3.04821	-3.46883	-3.98523	5.56285e-05	0.00584002
AL591848.4	-3.14806	-1.69446	-3.98289	5.61194e-05	0.00586594
VN1R108P	-2.97396	-3.26927	-3.98095	5.65279e-05	0.00588307
CLU	-5.28904	-0.182477	-3.97112	5.86719e-05	0.00607988
AL022069.1	-3.1714	-1.83238	-3.96505	5.99976e-05	0.00619057
ABLIM3	-3.98045	-2.54088	-3.96231	6.06167e-05	0.00622771
CCNJL	-3.80273	-2.75196	-3.95327	6.26996e-05	0.0064143
AL133467.3	3.78227	-1.71661	3.94617	6.4382e-05	0.00653522
BLACAT1	-3.09246	-2.6384	-3.94599	6.44253e-05	0.00653522
IGSF3	-7.50518	1.79267	-3.94669	6.47034e-05	0.00653586
SLC12A3	-5.30702	1.04551	-3.93045	6.82912e-05	0.0068694
Z97055.2	-2.71382	-3.16127	-3.92912	6.86017e-05	0.00687189
AP003043.1	-4.46733	-2.33739	-3.91782	7.1546e-05	0.00713708
ACPP	-4.84435	-1.75215	-3.91176	7.31788e-05	0.00725256
PTPRQ	-9.20623	1.28069	-3.91692	7.33486e-05	0.00725256
VLDLR	-2.88618	-2.8712	-3.91014	7.36086e-05	0.00725256
KCNG1	3.72176	-0.623146	3.90221	7.58033e-05	0.00743831
VWF	-6.05653	-1.10977	-3.90046	7.64183e-05	0.00746818
CD38	3.19719	2.40132	3.89278	7.84917e-05	0.00763975
AL162274.3	-2.64207	-2.05174	-3.88968	7.93944e-05	0.00769646
FCRL6	-4.34893	-0.825066	-3.8866	8.03052e-05	0.00773488
ACTG1P10	-3.51044	-0.830704	-3.88616	8.04343e-05	0.00773488
NNMT	2.47185	-4.43709	3.88108	8.19558e-05	0.00783614
LIN7A	-5.84118	-1.36701	-3.88036	8.2277e-05	0.00783614
AL590399.3	-3.73186	-2.53508	-3.8794	8.24651e-05	0.00783614
TLE6	3.30633	-2.9602	3.87773	8.29737e-05	0.00785343
GDAP1L1	-3.90743	-2.75004	-3.87122	8.49849e-05	0.00801224
CARMIL3	-3.03065	1.14856	-3.8684	8.58726e-05	0.00804256
ADTRP	-8.53558	3.41197	-3.87249	8.59755e-05	0.00804256
ENPP5	-4.51474	-1.23025	-3.86317	8.75471e-05	0.00813492
PRRX1	-3.8783	-2.01695	-3.86286	8.76396e-05	0.00813492
RPS3AP38	-3.36239	-1.51592	-3.86022	8.84915e-05	0.00814163
AC116667.1	-3.19207	-2.92655	-3.86014	8.85175e-05	0.00814163
AL161725.2	-3.64729	-3.01164	-3.8595	8.87279e-05	0.00814163
CXCR2P1	-5.84053	-1.22474	-3.85394	9.06802e-05	0.00828913
FILIP1	-3.09236	-1.88085	-3.84902	9.2204e-05	0.00838206
S100A8	-8.04018	1.86034	-3.85184	9.23941e-05	0.00838206
AC007370.2	-3.08367	-2.98468	-3.84574	9.33199e-05	0.00841961
TLK2P2	-2.69804	-1.39035	-3.84519	9.35084e-05	0.00841961
LGALSL-DT	-3.11259	-2.88017	-3.8439	9.39489e-05	0.00842771
IGHV1-2	4.81638	-0.273451	3.8407	9.50747e-05	0.00849699
LINC02498	-3.88109	-2.51912	-3.83763	9.61325e-05	0.00855971
KIF5A	-4.00659	0.161343	-3.83397	9.7429e-05	0.00864314
CD40LG	-3.27181	-1.34089	-3.82691	9.99706e-05	0.008836
SEMA3C	-3.74841	-2.93836	-3.82064	0.000102287	0.00897094
PTGER2	-5.61764	-0.495822	-3.82017	0.000102569	0.00897094
AC010285.1	-2.68249	-3.12859	-3.81975	0.000102617	0.00897094
AC019080.5	-2.5486	-2.48934	-3.80184	0.00010953	0.00953039
HEATR9	-3.21412	-3.08367	-3.80112	0.000109819	0.00953039
KCNE1	-3.37285	-2.65635	-3.80015	0.000110205	0.00953039
AC092574.1	-3.92115	-2.4176	-3.79227	0.000113406	0.009772
ARHGAP39	3.35884	-0.996236	3.78845	0.000114986	0.00987277
PRSS42	-3.91635	-2.33197	-3.78614	0.000115953	0.00991503
EEF1AKMT4	-3.02644	-1.35248	-3.7853	0.000116303	0.00991503
TMEM75	-3.08869	-2.501	-3.77136	0.000122323	0.0103777
ZNF727	3.56861	-2.34444	3.77075	0.000122593	0.0103777
UACA	3.18787	-0.438489	3.76156	0.000126726	0.0106889
PRELP	-7.37417	0.104738	-3.76245	0.000127471	0.0106889
LINC00377	-4.53129	-0.569769	-3.75968	0.000127604	0.0106889
AC015712.2	-2.98178	-0.335634	-3.75647	0.000129074	0.0107745
IATPR	-3.38968	-2.98279	-3.74995	0.000132139	0.0109922
AC138207.6	-2.80027	-2.27624	-3.74567	0.00013419	0.0111243
AL022069.2	-2.73735	-1.99413	-3.74449	0.000134762	0.0111333
CCNI2	-4.36868	-0.00135377	-3.74126	0.000136348	0.0112258
STON2	-3.0308	-3.09151	-3.73904	0.000137426	0.0112759
AL031281.3	3.24534	-4.52809	3.73268	0.000140603	0.0114974
LRP12	-3.25944	-3.03729	-3.72939	0.000142269	0.0115804
SLC1A3	-3.88398	-2.16152	-3.72878	0.000142581	0.0115804
AC244502.1	-3.99917	0.68813	-3.72665	0.000143677	0.0116301
AL031768.1	-3.66918	-2.4798	-3.72492	0.000144566	0.0116628
AC119428.3	-3.00051	-1.57609	-3.72385	0.000145121	0.0116684
MLC1	-4.80566	-1.30622	-3.72181	0.000146228	0.01169
ICOS	-5.34728	-0.934734	-3.72128	0.000146594	0.01169
TNFRSF8	-4.22195	-1.11545	-3.72056	0.000146849	0.01169
AC021755.2	-2.7844	-2.58959	-3.71776	0.00014832	0.0117682
AP005060.1	2.83847	-3.47449	3.71491	0.000149838	0.0118496
FOLR2	-3.2963	-0.824193	-3.71342	0.00015064	0.0118739
KIF20A	-2.74113	-3.31057	-3.71171	0.000151565	0.0119077
AC138230.1	-2.80955	-2.54154	-3.70985	0.000152572	0.0119479
NFE2	-3.92662	-1.44874	-3.70751	0.00015386	0.0120074
MCF2L2	-3.97423	-0.752833	-3.70665	0.000154332	0.0120074
AC105935.1	-3.0887	-2.49127	-3.70521	0.000155124	0.0120301
AL158839.1	-3.56385	-2.68101	-3.69519	0.000160769	0.0124278
KCNE3	-5.72672	-1.22428	-3.69182	0.000163	0.012544
ICA1	-3.45326	-2.24638	-3.68999	0.000163769	0.012544
IL32	-5.07115	0.699488	-3.69003	0.000163839	0.012544
AC006946.3	-3.55621	-0.703245	-3.68898	0.000164359	0.012544
LINC00865	2.90801	0.210776	3.68386	0.00016738	0.0127341
AC079070.1	-4.92201	-1.11026	-3.67378	0.000173559	0.0131407
AC005832.2	-4.28255	-2.78538	-3.67259	0.00017423	0.0131407
AC015911.8	-3.23294	0.0468412	-3.67235	0.000174365	0.0131407
TLR5	-3.38488	-2.45903	-3.67033	0.000175618	0.0131939
Z94721.3	-2.83349	-1.61883	-3.66823	0.000176926	0.0132507
PLD1	-3.70513	-1.42028	-3.66659	0.000177958	0.0132866
RN7SL262P	-3.11526	-2.89827	-3.66432	0.000179394	0.0133159
PTPRK	4.50472	-0.121117	3.66355	0.000179916	0.0133159
CCR2	-4.83171	-1.65005	-3.66346	0.000180011	0.0133159
FMO3	-4.76456	-1.09231	-3.65945	0.000182574	0.013464
AL136528.1	-3.34883	-3.01749	-3.6582	0.000183327	0.0134782
RTN1	-4.67279	-2.39403	-3.65071	0.00018829	0.0137706
FOXJ1	2.91533	-3.75362	3.6504	0.00018845	0.0137706
AC113382.1	-2.91564	-2.26755	-3.64561	0.00019166	0.013926
LINC01771	-3.45578	-2.67078	-3.6455	0.000191735	0.013926
METTL14-DT	-2.54585	-2.81483	-3.64425	0.000192584	0.0139455
GLRA3	-5.39189	-0.609484	-3.63921	0.000196278	0.0141703
PLEKHG3	-4.34863	-0.495989	-3.62912	0.000203147	0.0146223
SIRPB2	-3.92864	-2.62868	-3.6209	0.000209082	0.0150046
FAM151B	-2.85019	-2.35082	-3.6178	0.00021137	0.0151237
CLLU1	3.99929	0.949803	3.61581	0.000212855	0.0151847
AP002762.1	-5.15934	-1.44474	-3.61179	0.00021606	0.0153678
KIF21A	-3.4998	1.65343	-3.60309	0.000222549	0.0157826
AL139020.2	3.40396	0.529265	3.60025	0.000224777	0.015816
CTSE	-3.24608	-2.88468	-3.60017	0.000224832	0.015816
TM4SF19	-2.776	-2.57376	-3.59997	0.000224994	0.015816
AL161787.1	2.47833	-1.01589	3.5956	0.000228457	0.0160126
BMPR1A	-3.35108	3.18252	-3.59435	0.000229456	0.0160359
GPR34	-3.87875	-0.732632	-3.59221	0.000231182	0.0160632
AL451067.1	-3.31299	-1.71846	-3.5922	0.000231183	0.0160632
RN7SKP176	3.89609	-0.769017	3.58905	0.000233751	0.0161948
PRTFDC1	-3.43782	-0.417587	-3.58687	0.000235525	0.0162709
AC090260.1	-2.5954	-1.93031	-3.58546	0.000236689	0.0163044
AL357033.3	-2.95105	-0.794371	-3.57561	0.000244954	0.0168256
TRDC	-4.60834	0.489144	-3.57141	0.000248636	0.0170298
CLEC12A	-4.16925	-1.50921	-3.56906	0.000250618	0.0170822
AC131097.4	-2.83312	-2.45774	-3.56811	0.000251427	0.0170822
TSBP1	-3.12038	-1.90815	-3.56799	0.000251532	0.0170822
AC008397.2	3.2163	-3.43677	3.56158	0.000257192	0.0174174
HBZ	2.50218	-4.51187	3.55887	0.000259621	0.0175325
AL359073.1	-3.11369	-3.12313	-3.55597	0.00026225	0.0176387
IGHV1-14	2.51812	-4.97805	3.55552	0.000262661	0.0176387
AC007541.1	-2.91779	-2.46617	-3.55394	0.000264103	0.017686
ABCC3	-4.38245	-1.02667	-3.55009	0.000267692	0.0178766
SLC35G2	-3.25874	-0.842544	-3.54545	0.000271981	0.0181127
LAG3	-4.09192	0.299683	-3.54378	0.000273579	0.0181688
AC015911.4	-2.79869	-3.11513	-3.54263	0.00027465	0.0181897
AL513320.1	-2.91553	-2.88419	-3.54107	0.000276135	0.0182378
AC131097.2	-2.65245	-3.15452	-3.53535	0.000281641	0.0185505
XYLB	-2.94987	-2.50311	-3.53436	0.000282604	0.018563
TAL1	-4.68098	-1.74045	-3.52469	0.000292316	0.0191237
ATP1B2	2.70388	-3.36962	3.52415	0.00029273	0.0191237
AC104662.1	-3.57477	-2.93306	-3.52008	0.000296871	0.0193416
LINC01341	-3.51856	-2.31561	-3.51853	0.000298454	0.0193922
SMPDL3A	-4.3072	-1.65241	-3.51377	0.000303433	0.0196117
LGALS12	-5.5589	-1.87195	-3.51437	0.000303462	0.0196117
ARR3	-3.1877	-2.8132	-3.51234	0.000304876	0.0196502
C5AR2	-3.45251	-0.692509	-3.51153	0.00030573	0.0196525
LINC01537	2.31286	-4.06145	3.50824	0.000309202	0.0198227
HIST2H2AA3	4.69315	0.57211	3.50529	0.000312493	0.0199412
RNF217	-3.75846	-2.81923	-3.50496	0.000312709	0.0199412
NLRP11	-3.15837	-2.98747	-3.50292	0.000314895	0.0200275
AL357055.3	-2.81501	-1.0353	-3.50038	0.000317657	0.0201499
TST	-3.46837	-1.87113	-3.49664	0.000321751	0.0203558
RN7SK	4.62276	1.47357	3.49292	0.000326019	0.0205717
RPL21P119	3.08233	-1.93762	3.48961	0.000329593	0.0207428
KALRN	-3.69166	-2.57614	-3.48655	0.00033306	0.0209062
TRGC1	-4.97516	-1.31445	-3.48481	0.000335352	0.0209711
BTN1A1	-2.80925	-2.10531	-3.48412	0.000335837	0.0209711
RN7SKP150	-3.23759	-1.72258	-3.47534	0.00034606	0.0215449
GPR55	-3.98773	-0.333179	-3.47419	0.000347433	0.0215449
AC008957.3	-3.92261	-2.74123	-3.47395	0.000347715	0.0215449
AC100814.1	-2.81994	-1.89953	-3.46705	0.000355974	0.0219999
ADAM29	-6.76371	-0.6558	-3.45491	0.000374907	0.0231106
AL159169.3	-3.07171	-2.34839	-3.45082	0.00037617	0.0231292
AC009102.2	-4.22366	-2.71858	-3.4484	0.000379325	0.0231558
AL135929.1	-2.79731	-3.88922	-3.44808	0.000379675	0.0231558
AC016168.3	2.69654	-4.0666	3.44772	0.000380142	0.0231558
XXYLT1-AS2	-4.25194	-0.588091	-3.44753	0.000380455	0.0231558
CERKL	3.63016	-2.40161	3.44502	0.000383645	0.0232909
MT-TS1	3.73571	-3.3135	3.44153	0.000388219	0.0235093
AC004067.1	-2.48224	-0.721152	-3.43795	0.000392934	0.023735
ZNF334	3.14868	-2.20147	3.43521	0.000396604	0.0238611
CLEC1B	-3.2249	-3.14622	-3.4344	0.000397686	0.0238611
PLD5	3.9247	-1.43788	3.43419	0.000397999	0.0238611
IGHV3-33	3.85924	-0.744692	3.42955	0.000404279	0.0241773
PVR	-4.15445	-1.13829	-3.42719	0.000407557	0.0243128
ESPNL	-4.51616	-0.531737	-3.42581	0.000409576	0.0243728
AL356750.1	-3.91893	-0.661175	-3.42129	0.000415724	0.0246776
AC005277.1	-3.82946	-2.05752	-3.41996	0.000417578	0.0247266
IGHV3-53	3.77894	-2.01769	3.41205	0.000428863	0.0252277
FBLN7	-2.91548	-2.42466	-3.4118	0.000429203	0.0252277
SDK1	2.77012	-3.07929	3.41158	0.000429519	0.0252277
C5orf58	-2.87247	-1.90988	-3.41108	0.000430238	0.0252277
AC114781.1	-2.75786	-2.87353	-3.40787	0.000434913	0.0254398
AC243428.1	-2.56402	-3.62466	-3.40642	0.000437045	0.0255024
CRYM-AS1	-2.92958	-0.851535	-3.40415	0.000440389	0.0256353
CD2	-5.09239	-1.00867	-3.40308	0.000442649	0.0256528
LINC01929	-2.84297	-3.37997	-3.40251	0.000442823	0.0256528
AC006369.1	-3.51844	-2.85475	-3.40084	0.000445326	0.0257358
CPA3	-4.32535	-2.45036	-3.3974	0.000450611	0.0259787
SPTB	-3.71487	-2.61898	-3.39424	0.000455307	0.0261867
AC007728.3	-3.65761	-1.66546	-3.39335	0.000456662	0.0262019
PEAR1	-4.63669	-2.06343	-3.39066	0.000461076	0.0263922
DPPA3P3	-4.33379	-2.76141	-3.38833	0.000464538	0.0265146
DUSP19	-3.28419	-1.25891	-3.38768	0.000465421	0.0265146
AC093010.1	-3.45201	0.363848	-3.38696	0.000466536	0.0265153
SAMD7	-3.06424	-2.13047	-3.38552	0.000468791	0.0265807
KRT17P8	-2.79396	-3.28559	-3.38327	0.000472343	0.0267191
ENO4	-3.38911	-3.15064	-3.37987	0.000477737	0.0269607
AC069287.2	-7.20863	-0.0411454	-3.38416	0.000479156	0.0269775
IGHV4-28	3.21249	-3.14047	3.37337	0.000488238	0.0274246
AC010947.1	-5.71904	-0.541404	-3.37316	0.000490683	0.0274403
FMO6P	-5.14681	-1.24586	-3.37235	0.000490801	0.0274403
TMEM40	-5.82706	-1.85681	-3.37014	0.000495982	0.0276429
AC015911.3	-4.10902	-2.35644	-3.36825	0.000496724	0.0276429
FMR1-AS1	-2.54128	-3.02541	-3.36609	0.00050024	0.0277743
GOLGA7B	-2.98178	-1.87258	-3.36445	0.000502974	0.0278406
SLFN12L	-3.07396	1.4009	-3.36332	0.000504886	0.0278406
FRMD4B	-4.61239	-0.756778	-3.3635	0.000504908	0.0278406
SLC47A2	-2.70422	-3.45491	-3.35613	0.000517112	0.0284482
CALHM1	-3.65373	-2.41618	-3.34984	0.000528059	0.0289841
AL445673.1	-4.39535	-0.822626	-3.34615	0.000534766	0.0291588
WDR63	-3.16462	-2.767	-3.34602	0.000534783	0.0291588
AL031666.1	-2.95669	-2.62826	-3.34597	0.00053488	0.0291588
STARD13	-3.69321	-2.29508	-3.34379	0.000538774	0.0293047
CERS6-AS1	2.79245	0.693044	3.3428	0.00054053	0.0293282
IGHV1-3	4.34204	-0.466294	3.34229	0.000541646	0.0293282
E2F3P1	-3.74964	-2.63352	-3.34044	0.000544808	0.0293899
ZC3H12C	-3.43923	-2.84017	-3.34019	0.000545232	0.0293899
AC008957.1	-2.76022	0.645178	-3.33883	0.000547699	0.0294569
AC110768.1	-4.16401	-2.36719	-3.3355	0.000553887	0.0296589
UGT2B17	4.1195	-1.3769	3.33548	0.000553922	0.0296589
SLC16A9	3.46176	-3.41793	3.33264	0.000559055	0.0298672
AC092384.1	-2.58414	-0.654456	-3.33134	0.000561444	0.0299283
TLDC2	-3.71397	-1.2992	-3.31773	0.000587304	0.0312376
AC021205.3	-3.17096	-0.889876	-3.31639	0.000589888	0.0312849
DTHD1	-4.30764	-2.09494	-3.31603	0.000590798	0.0312849
AC022217.2	2.42532	-4.21564	3.3124	0.000597703	0.0315555
AL450263.1	-3.13703	-0.880696	-3.31198	0.000598532	0.0315555
ARF4P4	-4.48258	-2.03702	-3.30714	0.0006085	0.0320108
ADGRE3	-2.88899	-1.44983	-3.30559	0.00061126	0.0320858
AL162311.2	-2.35369	-3.07261	-3.30312	0.000616235	0.0322765
APCDD1	3.36286	-0.478985	3.2978	0.000627118	0.0327751
GNRHR	-2.31493	-2.20459	-3.29261	0.000637908	0.0332667
CTLA4	-8.04878	3.1065	-3.30163	0.000640347	0.0333216
AC004947.2	-4.01129	-2.62911	-3.28825	0.000647188	0.0335809
PDCD1LG2	-2.86284	-2.78	-3.28776	0.000648123	0.0335809
HHIP-AS1	2.60143	-4.39548	3.28634	0.000651152	0.0336653
PPP1R9A	4.59206	1.01049	3.28121	0.000662757	0.0341259
OR2T2	2.36032	-4.70026	3.28088	0.0006629	0.0341259
RGS18	-5.135	-1.14714	-3.27931	0.00066792	0.0343108
AC233755.2	3.27995	-3.85511	3.27406	0.000677858	0.0347471
CYP3A7	-2.82582	-2.80076	-3.2708	0.000685126	0.0350034
VSIG4	-3.62686	-3.00578	-3.27052	0.00068577	0.0350034
AL096711.2	-5.64961	0.340666	-3.27121	0.000687761	0.0350306
RAPH1	-3.2414	-2.18594	-3.26854	0.000690201	0.0350806
MT-TE	3.26454	-3.75428	3.26224	0.000704527	0.0357332
AL359881.2	2.52239	-4.31116	3.26104	0.000707278	0.0357972
AC021231.1	-2.80699	-3.49102	-3.25931	0.000711282	0.0358658
MYCL	-3.96244	-2.58056	-3.25922	0.000711617	0.0358658
AC005962.1	-2.54316	-1.82557	-3.2573	0.000715968	0.0360096
AL731557.1	-4.62887	-3.04516	-3.2554	0.000721127	0.0361933
AC005779.2	-3.16418	-3.03718	-3.25272	0.000726712	0.0363353
TGFBI	-5.8259	4.58175	-3.25466	0.000726978	0.0363353
CASKIN2	-2.6847	-1.51489	-3.25158	0.000729404	0.0363809
IGHV5-51	4.56272	0.369764	3.25027	0.000733168	0.036493
ADGRG2	-2.71727	-2.98783	-3.24855	0.000736632	0.0365896
MYCN	-3.20766	-2.56223	-3.24493	0.000745366	0.0369471
RN7SKP74	-3.05567	-3.30902	-3.24367	0.000748401	0.0370212
AC243960.7	-2.8272	-0.135051	-3.24223	0.000751915	0.0370533
AC006946.2	-3.89063	1.69453	-3.24218	0.000752132	0.0370533
DPPA4	2.79205	-3.0544	3.23726	0.00076414	0.0375679
FGL2	-2.66787	3.70454	-3.23473	0.000770433	0.0378
USP46-AS1	-2.41312	-0.672089	-3.22916	0.000784443	0.038408
AC064805.1	-3.82492	-2.5277	-3.22801	0.000787473	0.038408
IL18RAP	-3.728	-0.160823	-3.22794	0.000787618	0.038408
IGKV2-29	2.93435	-3.04632	3.22347	0.000799018	0.038885
WNT9B	-5.61061	-1.71239	-3.22177	0.000807954	0.0392405
RPL34P17	-2.6467	-2.53552	-3.21405	0.000823712	0.0399251
MARVELD1	-3.5675	-0.812311	-3.21313	0.00082618	0.0399642
AC022431.1	-2.74979	-3.30631	-3.20965	0.000835465	0.0403322
SOCS2	-3.66985	-0.722668	-3.20579	0.000845973	0.0407401
OTOGL	-6.59604	-1.11563	-3.21015	0.000847305	0.0407401
PPP2R2B	-3.70802	-2.05372	-3.20466	0.000849082	0.0407441
GNG11	-4.92629	-0.863941	-3.20321	0.000854817	0.0409376
MYRIP	-2.75047	-2.51454	-3.19699	0.00087022	0.0415924
LY6G6F	-5.3607	-2.16983	-3.19683	0.000874449	0.0416513
CHRFAM7A	-4.86253	-0.31858	-3.19592	0.000874918	0.0416513
MYO10	3.0293	-2.83944	3.19413	0.000878247	0.0417061
AC080013.3	-3.25709	-3.08473	-3.19367	0.000879538	0.0417061
AC133552.3	-2.59995	-1.8232	-3.18777	0.000896342	0.0424192
AC022325.1	-4.09546	-3.73767	-3.18721	0.000898268	0.0424268
RAI1-AS1	-2.7658	-2.68543	-3.18582	0.000901982	0.0424471
AQP10	-4.84326	-2.5866	-3.18634	0.000902227	0.0424471
PPFIBP1	2.7096	-1.76921	3.18448	0.000905871	0.0425352
Z83836.1	2.48618	-3.51201	3.17959	0.000920146	0.0431213
KCNA2	-3.78657	-0.16279	-3.17831	0.000924056	0.0432203
F2R	-3.4379	0.499959	-3.17232	0.000941827	0.043966
AC137549.1	-3.00389	-3.60907	-3.16803	0.000954782	0.0444843
PDCD1	-4.15896	1.02037	-3.16665	0.000959434	0.0445363
AL080243.1	-2.33398	-2.64566	-3.16646	0.000959602	0.0445363
COL4A3	-3.8096	5.56481	-3.16545	0.000962843	0.0445691
JAM3	-2.80573	2.72218	-3.16502	0.000964017	0.0445691
AC091564.1	-2.39921	-2.69367	-3.16411	0.000966818	0.0446128
GPR173	2.68395	-2.56672	3.15514	0.00099485	0.0458184
SH3RF3	2.70426	-3.18615	3.15379	0.000999144	0.0459281
AC116552.1	-2.78272	-2.72511	-3.15251	0.00100322	0.0459596
AC131009.2	2.68573	-3.09314	3.15237	0.00100365	0.0459596
CEBPE	-2.71808	-3.01854	-3.14853	0.00101599	0.046436
C16orf89	-2.69757	-3.61675	-3.14715	0.00102046	0.0465518
IGLV3-25	3.3248	-1.8857	3.14137	0.00103937	0.0473247
AC092112.1	-3.34734	-2.83052	-3.14048	0.00104231	0.0473687
AC114801.2	-3.6031	-2.81074	-3.13914	0.00104681	0.0474838
AC022306.1	-2.58321	-3.33171	-3.13607	0.00105698	0.0477983
SEPT5	-3.87724	-2.723	-3.13577	0.0010582	0.0477983
AL928742.1	-3.36608	1.54576	-3.13526	0.00105971	0.0477983
AC145098.2	-2.47691	-1.43934	-3.13358	0.00106533	0.0479617
IGKV3-11	4.01375	-0.474722	3.13228	0.00107007	0.0480852
AC099681.3	-2.76381	-2.15085	-3.13051	0.00107575	0.0482503
GPR153	-2.89956	-1.34681	-3.12947	0.00107928	0.0483183
LYG2	-2.49901	-3.25893	-3.12463	0.00109595	0.0489735
AC093278.1	-2.43878	-2.80595	-3.12197	0.00110517	0.0492939
AC098820.3	-2.67116	-3.54533	-3.11851	0.00111734	0.0497445
DOCK5	-3.60583	0.141437	-3.11793	0.00111946	0.0497465
DOK6	-3.05269	-2.36054	-3.11662	0.00112401	0.0498565
NCALD	-4.06743	-1.46829	-3.11465	0.00113149	0.049928
LINC00861	-4.80586	0.0910209	-3.1152	0.00113168	0.049928
PLXDC2	-4.08436	-1.0611	-3.11456	0.00113185	0.049928

## Sheet: naiveVSunmutated
Supplementary file 3. Differential expression results. Lists of DEGs for each pairwise comparisons (logFC > 1 or < -1 ).
gene_name	logFC	AveExpr	t	P.Value	adj.P.Val
IGKV1-37	7.21799	-3.8384	22.3282	8.00615e-47	1.92476e-42
SNTG2-AS1	6.56141	-4.87612	21.3026	1.01752e-44	1.22311e-40
HTR3A	7.28425	-3.03368	16.5001	4.18986e-34	3.35761e-30
ARSI	8.40796	-2.46903	16.3639	8.73226e-34	5.2483e-30
IGLVI-70	5.29671	-3.59103	13.7824	1.41071e-27	6.78298e-24
IGHV2-26	5.75727	-3.64171	12.3413	5.2707e-24	2.11188e-20
IGKV1D-43	5.20739	-3.95775	12.0258	3.23809e-23	1.1121e-19
AC008440.2	7.09669	-3.02938	11.7404	1.67656e-22	5.03828e-19
AC103724.4	4.48614	-4.06102	11.5002	6.69888e-22	1.78942e-18
AC073072.1	4.94908	-4.04485	8.78365	3.75728e-15	9.03287e-12
IGHV3-22	4.26813	-4.51277	8.54605	1.41521e-14	3.093e-11
QPRT	-5.73147	-1.20147	-8.47376	2.11469e-14	4.23661e-11
IGLV1-41	3.87632	-4.09855	8.05604	2.11322e-13	3.90799e-10
SHANK2	4.36854	-4.09355	7.91202	4.63524e-13	7.9597e-10
AP003392.3	4.72249	-3.33217	7.82751	7.33361e-13	1.17538e-09
LEF1-AS1	-6.09759	-0.726325	-7.79636	8.68098e-13	1.30437e-09
TRDV3	-8.6009	1.09691	-7.7424	1.16215e-12	1.55567e-09
AC004241.2	-4.20839	-1.72264	-7.74198	1.16476e-12	1.55567e-09
CD276	-7.59868	0.239651	-7.71445	1.35128e-12	1.70979e-09
IGLV1-36	4.5614	-3.6144	7.69114	1.53216e-12	1.75906e-09
AC091059.1	3.71391	-4.71191	7.69061	1.53655e-12	1.75906e-09
DACH2	3.73072	-4.85251	7.67249	1.69401e-12	1.85117e-09
AC005274.1	-7.09046	-0.48279	-7.59386	2.58443e-12	2.7014e-09
IGKV1-8	8.5618	-1.51269	7.54778	3.30811e-12	3.31376e-09
LPL	-10.5876	0.478417	-7.45144	5.53333e-12	5.32107e-09
IGLV9-49	5.64531	-2.77779	7.28441	1.34148e-11	1.24041e-08
NDFIP2	-5.45277	0.179789	-7.18402	2.27588e-11	2.02646e-08
AL391422.4	4.26677	-3.30198	7.16324	2.53811e-11	2.17924e-08
IGKV2D-24	3.63036	-4.31213	7.14114	2.84974e-11	2.36243e-08
AC105450.1	3.46111	-5.14485	7.0749	4.02905e-11	3.22875e-08
KSR2	-12.2372	3.37422	-6.96223	7.24898e-11	5.46591e-08
AC084048.1	-6.76574	-0.599098	-6.96127	7.27546e-11	5.46591e-08
PLD1	-6.07164	-1.42028	-6.92944	8.57896e-11	6.2499e-08
IGKV2D-40	4.59209	-4.0987	6.84799	1.30609e-10	9.12256e-08
RPS6KB2-AS1	5.0798	-3.37126	6.84474	1.3281e-10	9.12256e-08
AL691403.2	3.60595	-3.11016	6.82666	1.45755e-10	9.73357e-08
MCF2L-AS1	-4.03904	-2.25907	-6.6948	2.86209e-10	1.85966e-07
AC090186.1	-4.60382	-1.81251	-6.63574	3.86478e-10	2.44508e-07
AL391425.1	-4.09693	-2.12864	-6.49246	7.96765e-10	4.68173e-07
LINC00891	-6.45103	-0.645285	-6.49177	7.99551e-10	4.68173e-07
SAMD7	-4.93623	-2.13047	-6.48746	8.17038e-10	4.68173e-07
LINC02365	-7.84358	0.475256	-6.48725	8.17905e-10	4.68173e-07
AL133330.2	3.608	-3.99512	6.47943	8.50626e-10	4.75579e-07
AL133163.1	3.4228	-3.46815	6.46349	9.21428e-10	5.03455e-07
COL2A1	3.40953	-4.19525	6.44523	1.0097e-09	5.39425e-07
SNORA3B	3.23141	-4.06265	6.43123	1.08301e-09	5.66013e-07
AC005277.2	-5.1518	-1.83	-6.39565	1.29359e-09	6.61683e-07
IGKV1-33	6.41007	-2.71961	6.36945	1.47404e-09	7.38278e-07
AL390205.1	-4.65324	-1.73732	-6.35289	1.60056e-09	7.70354e-07
IGKV6D-21	3.68111	-4.34538	6.35269	1.60217e-09	7.70354e-07
IGKV1D-8	5.76308	-2.5639	6.28459	2.24581e-09	1.05866e-06
AC073864.1	-6.68658	-1.02562	-6.24948	2.67104e-09	1.23489e-06
AC011944.1	-6.42876	0.326534	-6.22688	2.98561e-09	1.35428e-06
CORO2B	5.33767	-2.80073	6.18511	3.66604e-09	1.63214e-06
IGKV1D-33	5.31531	-2.93855	6.17649	3.82426e-09	1.67162e-06
AC099681.1	-3.62199	-2.6055	-6.12992	4.80316e-09	2.06202e-06
AL160269.1	-5.45791	-0.0532573	-6.09805	5.61103e-09	2.36657e-06
LINC02099	-5.18067	-1.82122	-6.04494	7.26342e-09	3.01069e-06
GLDN	-6.70025	-1.97679	-5.96349	1.07669e-08	4.38725e-06
AL592429.1	-5.30282	-0.418078	-5.94646	1.16865e-08	4.68258e-06
GSX2	3.17551	-5.02591	5.94002	1.2054e-08	4.75067e-06
PDGFD	-7.97957	2.09277	-5.91072	1.38764e-08	5.3807e-06
AC040977.2	3.98824	-3.1828	5.90329	1.43765e-08	5.48611e-06
AF127936.2	-5.22962	-1.54895	-5.81755	2.1643e-08	8.12997e-06
AC067930.1	3.62823	-2.60365	5.75362	2.93006e-08	1.08372e-05
IGKV1D-37	3.44307	-4.6208	5.73781	3.15699e-08	1.14996e-05
AC145423.1	-3.50172	-2.79503	-5.73307	3.22836e-08	1.1584e-05
IGHV1-24	5.27135	-2.67934	5.71031	3.59366e-08	1.27052e-05
AC092723.3	-3.60262	-2.68873	-5.67635	4.21504e-08	1.45327e-05
LARGE1	4.58525	-1.28764	5.67552	4.23149e-08	1.45327e-05
IPCEF1	-6.44657	1.20105	-5.6268	5.31481e-08	1.79962e-05
KCNJ5	3.16178	-4.16004	5.6219	5.43753e-08	1.81561e-05
LAG3	-5.86836	0.299683	-5.59661	6.11739e-08	2.01463e-05
VWC2L	-5.18165	-1.56804	-5.58145	6.56418e-08	2.13256e-05
FO393414.3	-3.68702	-2.61345	-5.57747	6.68658e-08	2.14336e-05
AC138904.1	-3.59331	-2.29093	-5.56742	7.00586e-08	2.21616e-05
PRKCG	3.04814	-4.53204	5.54019	7.94752e-08	2.48011e-05
AC010524.1	-4.16773	-1.24065	-5.53751	8.0466e-08	2.48011e-05
C21orf62	-3.31591	-2.56412	-5.52033	8.71172e-08	2.65112e-05
CASS4	-6.26429	1.56577	-5.4899	1.00235e-07	3.01218e-05
MYL12BP2	-5.61633	-2.43484	-5.48116	1.04347e-07	3.09706e-05
ZC3HAV1L	-4.30804	-2.34066	-5.47008	1.09794e-07	3.21898e-05
IGHV1-69	5.18933	-2.35757	5.44764	1.21702e-07	3.52509e-05
TMEM125	-3.9938	-2.93485	-5.44311	1.24254e-07	3.55618e-05
KCNA1	3.06996	-4.96243	5.43107	1.31293e-07	3.71342e-05
AC007731.4	3.45868	-3.39366	5.41246	1.42942e-07	3.9959e-05
PLBD1	-5.66857	2.51483	-5.4079	1.45951e-07	4.03311e-05
AC022706.1	-4.21572	-2.29097	-5.397	1.53389e-07	4.19049e-05
ABCA6	-6.03912	5.29534	-5.36777	1.75209e-07	4.7328e-05
GAPDHP70	-3.26736	-3.10616	-5.3515	1.88637e-07	5.03891e-05
AC243962.1	-4.43101	-2.21987	-5.34214	1.96806e-07	5.19934e-05
AL161787.1	3.28639	-1.01589	5.30577	2.31987e-07	6.06217e-05
PHACTR2-AS1	-3.72835	-2.58948	-5.28653	2.53001e-07	6.54021e-05
SCN3A	3.96412	-2.58153	5.28261	2.57501e-07	6.54696e-05
IGSF3	-9.69675	1.79267	-5.28224	2.58709e-07	6.54696e-05
AP003354.1	-4.00834	-2.57582	-5.26019	2.84802e-07	7.07989e-05
AL157373.2	-3.6762	-1.92955	-5.25953	2.85657e-07	7.07989e-05
LINC02334	-3.46325	-2.17674	-5.25286	2.9433e-07	7.22041e-05
WNT9A	-7.46046	-0.639251	-5.24444	3.05768e-07	7.42523e-05
TRAC	-3.86732	4.69949	-5.23213	3.22977e-07	7.76469e-05
AC007728.3	-5.08174	-1.66546	-5.21929	3.42073e-07	8.14236e-05
LTBR	-5.90273	-0.614567	-5.18888	3.91786e-07	9.23424e-05
AL355297.4	-3.36055	-1.63225	-5.18343	4.01392e-07	9.3688e-05
AC079070.1	-6.48638	-1.11026	-5.14944	4.66854e-07	0.00010792
ABCA9-AS1	-5.86494	-0.871914	-5.14157	4.83384e-07	0.000110677
AC108206.1	-4.30603	-2.71718	-5.06765	6.69637e-07	0.000151875
AC005277.1	-5.16047	-2.05752	-5.02978	7.90443e-07	0.000177598
KLK2	-6.50164	1.14168	-5.01175	8.55333e-07	0.000190399
IGHV1-18	5.08785	-1.45679	5.00864	8.66873e-07	0.000191197
MROH9	-3.80532	-2.50306	-4.97345	1.01023e-06	0.00022079
IGHV3-11	5.21289	-1.21263	4.95973	1.07217e-06	0.000232216
POLR2CP1	-4.16905	-2.49111	-4.9289	1.22504e-06	0.000262957
FMO2	-6.70134	-0.345793	-4.92637	1.23886e-06	0.000263571
XXYLT1-AS2	-5.63544	-0.588091	-4.92004	1.27285e-06	0.000268427
LINC00884	-3.84035	-1.42952	-4.89963	1.38971e-06	0.000289134
GGT3P	-6.18047	-2.7526	-4.89876	1.3951e-06	0.000289134
PVR	-5.49805	-1.13829	-4.89333	1.42789e-06	0.000293401
TNFRSF8	-5.21825	-1.11545	-4.86687	1.5995e-06	0.000325878
IGHV4-34	5.78631	-0.0575796	4.86203	1.63303e-06	0.000329913
RPS10P2	-3.77313	-2.38947	-4.85334	1.69481e-06	0.000339542
IGHV1-2	6.18616	-0.273451	4.84951	1.72301e-06	0.000342338
AC008883.2	2.90051	-4.91937	4.81364	2.00736e-06	0.000390012
LINC02102	-3.74541	-1.78837	-4.81361	2.00761e-06	0.000390012
SMIM10	-7.72597	-0.320935	-4.81346	2.01162e-06	0.000390012
TYMS	-3.95194	-1.12917	-4.80383	2.09281e-06	0.000402506
AL160408.3	-5.64339	-0.770132	-4.76907	2.42518e-06	0.000462729
CD40LG	-3.84207	-1.34089	-4.76471	2.47008e-06	0.000467584
FRMD4B	-6.09846	-0.756778	-4.75829	2.53845e-06	0.000476772
AC115989.1	-3.74959	-2.53005	-4.75108	2.61636e-06	0.000487596
SCG2	-3.55668	-0.976646	-4.73558	2.793e-06	0.000516511
RPL9P25	3.94287	-1.69667	4.72379	2.93496e-06	0.000538621
KIF21A	-4.28429	1.65343	-4.71896	2.99513e-06	0.000545499
CRYZL2P	-5.73147	-1.97644	-4.71034	3.10581e-06	0.000561405
AC116667.1	-3.67863	-2.92655	-4.68793	3.41107e-06	0.000611982
TUBG1P	-3.13304	-2.14333	-4.68115	3.50921e-06	0.000624925
RN7SL262P	-3.71346	-2.89827	-4.6744	3.60955e-06	0.000638068
FRK	-4.94948	1.38014	-4.66911	3.69013e-06	0.000643354
AC015911.7	-4.53197	-0.731965	-4.66892	3.69298e-06	0.000643354
LINC00158	-3.25569	-1.57044	-4.65438	3.92367e-06	0.000676187
AC097637.2	-3.53551	-0.531734	-4.65352	3.9377e-06	0.000676187
MCOLN3	-3.53384	-2.28977	-4.63393	4.27183e-06	0.000728361
IGHV3-21	5.51989	-0.409632	4.60569	4.80246e-06	0.00081307
AC011726.3	-6.00518	-1.76887	-4.60071	4.90282e-06	0.000821048
KNG1	-4.74033	-2.04959	-4.59992	4.91789e-06	0.000821048
AL591848.4	-3.49	-1.69446	-4.58605	5.2076e-06	0.00086121
SEC24AP1	-6.93025	-0.170967	-4.58523	5.2301e-06	0.00086121
AC090125.1	-5.96396	-1.48648	-4.57818	5.38054e-06	0.000879956
ICA1	-4.05662	-2.24638	-4.57626	5.42199e-06	0.000880744
GSDMA	-3.76777	-2.1412	-4.55182	5.99505e-06	0.000967295
AC007240.1	-2.94627	-2.85334	-4.54365	6.19934e-06	0.000993589
FMOD	-7.31397	4.77818	-4.54179	6.25679e-06	0.000996155
AC015712.2	-3.39969	-0.335634	-4.52193	6.77552e-06	0.00107079
AC138904.3	-4.77711	-1.70909	-4.52053	6.81464e-06	0.00107079
AC099681.3	-3.55368	-2.15085	-4.51579	6.94774e-06	0.00108461
ADGRF2	2.78987	-4.19374	4.48766	7.79121e-06	0.00119226
PLBD1-AS1	-3.69731	-2.98706	-4.48703	7.81123e-06	0.00119226
ABCD2	-5.20591	1.88788	-4.48654	7.82742e-06	0.00119226
AC023794.1	-5.54809	-0.976528	-4.48497	7.87807e-06	0.00119226
IGHV1-69D	5.25464	-0.291106	4.48473	7.88528e-06	0.00119226
AC010754.1	-3.48478	-2.31088	-4.47722	8.12904e-06	0.00122144
FBXW11P1	-3.08093	-2.15996	-4.47398	8.23661e-06	0.00122446
AC012511.1	-3.17086	-2.94422	-4.47355	8.25099e-06	0.00122446
AC090241.3	-3.31617	-1.1295	-4.46643	8.49242e-06	0.00125255
AC010285.1	-2.98312	-3.12859	-4.46185	8.65182e-06	0.00126181
AC005532.2	-3.60522	-2.46372	-4.46161	8.66013e-06	0.00126181
LINC02498	-4.35681	-2.51912	-4.44545	9.24514e-06	0.00133893
CEBPE	-3.43528	-3.01854	-4.44054	9.43036e-06	0.00135758
HSPG2	-5.05749	2.42444	-4.43447	9.66458e-06	0.00138301
AC019080.5	-2.81865	-2.48934	-4.42469	1.00529e-05	0.00143007
PRTFDC1	-4.01353	-0.417587	-4.41604	1.0409e-05	0.00147202
AC004263.1	-3.09214	-2.74886	-4.39958	1.11206e-05	0.00155533
AC131097.4	-3.27547	-2.45774	-4.39728	1.12241e-05	0.00155533
FXYD6	-6.94028	-0.650272	-4.39541	1.13247e-05	0.00155533
AC074387.1	2.69635	-4.87637	4.39488	1.13323e-05	0.00155533
ICOS	-6.14163	-0.934734	-4.3947	1.13462e-05	0.00155533
AC010947.1	-7.14384	-0.541404	-4.39416	1.13863e-05	0.00155533
CERNA2	-4.87315	-0.972085	-4.3767	1.21885e-05	0.00165549
AC021755.2	-3.11669	-2.58959	-4.37456	1.22932e-05	0.00166034
PRSS42	-4.38606	-2.33197	-4.37066	1.24864e-05	0.00167701
AC105935.1	-3.47585	-2.49127	-4.36241	1.29042e-05	0.00171401
FOLR2	-3.71413	-0.824193	-4.36241	1.29044e-05	0.00171401
TOMM20P2	-3.66574	-2.63464	-4.36102	1.29763e-05	0.00171409
IGHV4-31	3.8226	-2.69042	4.3594	1.30603e-05	0.00171575
TRIM6	-2.77729	-2.88487	-4.35464	1.33107e-05	0.00173914
AL034548.2	-3.08207	-1.27265	-4.34034	1.40904e-05	0.00183107
TMEM136	-5.33298	-1.65214	-4.33214	1.45588e-05	0.00187238
XYLB	-3.40646	-2.50311	-4.33202	1.45641e-05	0.00187238
AL031768.1	-4.12118	-2.4798	-4.32862	1.47621e-05	0.00188607
AL359076.1	3.61269	-2.98039	4.32751	1.48275e-05	0.00188607
EEF1AKMT4	-3.33235	-1.35248	-4.32534	1.49555e-05	0.00189235
DEPP1	-4.4826	-1.39241	-4.32261	1.51186e-05	0.00190296
ADTRP	-9.42767	3.41197	-4.31938	1.55078e-05	0.00194179
TST	-4.06032	-1.87113	-4.31453	1.56105e-05	0.00194452
RAI1-AS1	-3.40537	-2.68543	-4.31321	1.56925e-05	0.00194465
LRRIQ3	-4.05793	-1.37363	-4.31038	1.58691e-05	0.00195645
OR2T3	2.76469	-4.80516	4.30691	1.6089e-05	0.00196781
AC012065.2	-3.72647	-2.76219	-4.30625	1.61308e-05	0.00196781
FBXO27	-5.98916	-1.16407	-4.30518	1.62068e-05	0.00196781
GGTA1P	-3.62632	-2.40575	-4.2905	1.71662e-05	0.00207384
CRYM-AS1	-3.44478	-0.851535	-4.28871	1.72886e-05	0.00207817
SLC24A4	-4.04246	-0.89707	-4.28253	1.7715e-05	0.0021172
AC110760.2	2.72987	-4.84492	4.28146	1.77893e-05	0.0021172
OR2C1	-3.4816	-2.08223	-4.28009	1.78859e-05	0.0021182
TAS2R3	-3.3703	-2.96922	-4.27648	1.81425e-05	0.00213806
AL137003.1	-3.84237	-0.710842	-4.27026	1.85921e-05	0.00218036
AL022069.1	-3.35677	-1.83238	-4.26798	1.87597e-05	0.00218222
AL450043.1	-4.21539	-1.5882	-4.26721	1.88161e-05	0.00218222
AC010186.4	-6.72497	1.88872	-4.26628	1.89139e-05	0.00218222
CCNI2	-4.85712	-0.00135377	-4.26514	1.89711e-05	0.00218222
KIF20A	-3.01845	-3.31057	-4.26284	1.91425e-05	0.00219145
IGHV4-39	4.888	-0.64579	4.25988	1.93672e-05	0.00220042
AP001922.5	-3.61442	-3.04938	-4.25938	1.94039e-05	0.00220042
AL390066.1	-4.17285	0.495697	-4.2451	2.05221e-05	0.0023163
GTSF1L	-4.73556	-0.713267	-4.24232	2.07481e-05	0.00232076
KCNA2	-4.72419	-0.16279	-4.24112	2.08456e-05	0.00232076
MRPS30-DT	-2.76694	-2.89292	-4.24104	2.08512e-05	0.00232076
KIF5A	-4.34158	0.161343	-4.23815	2.10888e-05	0.00233639
AC079140.2	2.69589	-3.98258	4.22445	2.22489e-05	0.0024536
PRRX1	-4.15287	-2.01695	-4.20143	2.43387e-05	0.00267181
GLYATL2	-6.47893	-0.398409	-4.19919	2.45838e-05	0.00268645
SIRPB1	-5.33925	-0.222249	-4.19285	2.51694e-05	0.002738
TMEM198	-3.48811	-2.14869	-4.18675	2.57679e-05	0.00279048
F13A1	-4.92919	0.801215	-4.1756	2.69088e-05	0.00289469
PPIAP45	-4.21013	-2.7101	-4.17499	2.6971e-05	0.00289469
C5orf58	-3.30399	-1.90988	-4.16885	2.76196e-05	0.00295112
RPS29P3	2.49515	-4.27632	4.15997	2.85845e-05	0.00304071
FMO3	-5.29155	-1.09231	-4.15872	2.87284e-05	0.00304256
LINC01341	-3.99144	-2.31561	-4.15349	2.93092e-05	0.00309045
AC093010.1	-4.01686	0.363848	-4.1491	2.98103e-05	0.00312956
AC092574.1	-4.20555	-2.4176	-4.13073	3.19969e-05	0.00334452
ULBP3	-3.03142	-0.397973	-4.1296	3.21363e-05	0.00334454
AJUBA	-3.4163	-0.0383104	-4.1228	3.29877e-05	0.00341744
MARVELD1	-4.30372	-0.812311	-4.12175	3.3121e-05	0.00341744
IGHV3-33	4.61137	-0.744692	4.11549	3.3928e-05	0.00348574
AL121672.2	-2.84197	-2.53663	-4.11327	3.42172e-05	0.00350049
ITPKA	-3.91703	-2.4048	-4.0995	3.6071e-05	0.00367229
AL137856.1	-2.94069	-2.83909	-4.09855	3.6202e-05	0.00367229
AC004241.4	-3.53594	-2.45402	-4.08217	3.85403e-05	0.00389306
FOXO6	2.75426	-4.3355	4.08104	3.87067e-05	0.00389351
AC107926.1	-4.72779	-0.351063	-4.07262	3.99725e-05	0.00400408
AL022069.2	-2.90498	-1.99413	-4.06863	4.05816e-05	0.00404823
LINC00092	-2.62802	-2.99048	-4.06381	4.13332e-05	0.00410617
FER1L4	-4.43441	2.78421	-4.06006	4.19283e-05	0.00414814
FOXC1	-3.52502	-2.12447	-4.05432	4.28523e-05	0.00421659
CBLL2	-3.84116	-3.0066	-4.05359	4.2971e-05	0.00421659
IGHV1-14	2.76873	-4.97805	4.04909	4.37124e-05	0.00426493
UACA	3.44199	-0.438489	4.04845	4.38184e-05	0.00426493
AC233755.2	3.92207	-3.85511	4.04676	4.40998e-05	0.00427501
TTLL7	-2.97205	-2.66796	-4.04488	4.44151e-05	0.00428829
AC099681.2	-3.30652	-2.71726	-4.03395	4.62944e-05	0.00445185
FAT2	-3.61147	-0.268273	-4.02647	4.76219e-05	0.00456126
MCF2L2	-4.24155	-0.752833	-4.01367	4.99823e-05	0.00476186
ENPP1	3.08959	-2.17576	4.01298	5.01123e-05	0.00476186
AC010487.3	-6.24045	-0.283862	-4.00489	5.17454e-05	0.00489769
MORN4	-3.27251	-0.858793	-4.00086	5.24538e-05	0.00494526
LGALSL-DT	-3.21793	-2.88017	-3.99537	5.35483e-05	0.00502873
PTGER2	-5.84542	-0.495822	-3.99097	5.44925e-05	0.00507865
AL590648.2	2.61214	-4.9537	3.99067	5.45024e-05	0.00507865
AL035045.1	-5.13983	-2.1738	-3.98413	5.58724e-05	0.00518621
PDSS1P1	-4.23592	-1.95317	-3.97751	5.72636e-05	0.00528364
AC098820.1	-2.89575	-2.87167	-3.97646	5.74879e-05	0.00528364
AC007370.2	-3.17659	-2.98468	-3.97603	5.75814e-05	0.00528364
RPP25	-3.59406	-0.573828	-3.96505	5.99991e-05	0.00548267
STUM	-5.22023	1.36763	-3.96349	6.03695e-05	0.00548267
ADAM21	-2.81267	-1.91784	-3.96311	6.04346e-05	0.00548267
AC005779.2	-3.65105	-3.03718	-3.95568	6.21378e-05	0.005616
AC126177.6	-3.8433	-2.7218	-3.94637	6.43352e-05	0.00578944
AL590399.3	-3.80354	-2.53508	-3.94486	6.46969e-05	0.00578944
AC023794.6	-2.97514	-2.84627	-3.94452	6.47793e-05	0.00578944
AC091544.4	-4.72399	-3.43706	-3.93873	6.61987e-05	0.00589438
HMGN2P28	-2.98664	-2.83701	-3.93644	6.67575e-05	0.00592221
AC121334.3	-3.10339	-3.45469	-3.9276	6.899e-05	0.00609776
FOXJ1	3.11679	-3.75362	3.92619	6.9353e-05	0.00610738
LUZP6	3.51178	-4.43763	3.91811	7.14649e-05	0.00627039
LINC01567	-3.89237	-2.25897	-3.9101	7.36198e-05	0.00642974
IATPR	-3.51394	-2.98279	-3.90853	7.4048e-05	0.00642974
AC068050.1	-3.62429	-0.78396	-3.90841	7.40833e-05	0.00642974
BIRC5	-2.99643	-2.2119	-3.90503	7.50153e-05	0.00646691
AL031056.2	-2.93215	-3.58369	-3.90491	7.50496e-05	0.00646691
LINC00885	-3.93922	-2.48941	-3.90194	7.58798e-05	0.0065151
PLEKHN1	-3.4984	-2.23007	-3.89957	7.65475e-05	0.00654903
AC015911.4	-2.99755	-3.11513	-3.89618	7.75114e-05	0.00660798
Z94057.1	-4.73067	-1.55976	-3.89375	7.82205e-05	0.00664487
AC108676.1	-2.65562	-2.5967	-3.88991	7.93287e-05	0.00671529
AOC1	-3.59246	-3.03883	-3.88764	7.99967e-05	0.00673111
AC119428.3	-3.108	-1.57609	-3.88737	8.00756e-05	0.00673111
IGLV3-19	4.49676	0.825231	3.88531	8.06906e-05	0.00675918
AL356750.1	-4.32454	-0.661175	-3.87685	8.32449e-05	0.00694893
WDR63	-3.52158	-2.767	-3.86714	8.62693e-05	0.00717647
SMCO4	-3.58003	-0.928375	-3.86598	8.66393e-05	0.00718239
CAPN9	-4.1415	-2.61899	-3.86384	8.73262e-05	0.00721446
AC244502.1	-4.12687	0.68813	-3.85889	8.89269e-05	0.00732154
PDCD1	-4.8586	1.02037	-3.85625	8.98099e-05	0.00736901
FAM215A	-3.26489	-3.45414	-3.85464	9.03255e-05	0.00738611
AL359073.1	-3.3118	-3.12313	-3.85266	9.09824e-05	0.00740442
RPL21P119	3.38851	-1.93762	3.85211	9.11654e-05	0.00740442
AP002851.1	-3.31149	-2.06472	-3.8471	9.28561e-05	0.00751634
IGHV3-64D	3.43146	-3.53539	3.84493	9.35953e-05	0.00755075
IGHV3-43	4.0888	-2.94673	3.84104	9.49407e-05	0.00763368
AC009237.3	-3.92741	-2.23233	-3.83988	9.53448e-05	0.00764061
AL450263.1	-3.49305	-0.880696	-3.8362	9.66354e-05	0.00769451
AC138230.1	-2.89014	-2.54154	-3.83614	9.66575e-05	0.00769451
AC091965.1	-3.31521	-4.1782	-3.83386	9.74642e-05	0.00771949
FCRL6	-4.32935	-0.825066	-3.83346	9.76135e-05	0.00771949
CD2	-5.62247	-1.00867	-3.83037	9.88181e-05	0.0077732
LINC01537	2.46621	-4.06145	3.82975	9.89393e-05	0.0077732
CEACAM19	-7.15874	-1.17695	-3.83006	9.94783e-05	0.00779009
CD36	-6.37867	-0.143486	-3.82095	0.00010248	0.00799246
S100A8	-8.0151	1.86034	-3.82298	0.000102727	0.00799246
BLACAT1	-3.03851	-2.6384	-3.80258	0.000109235	0.00847138
METTL14-DT	-2.62885	-2.81483	-3.79992	0.000110295	0.00852608
AL033527.3	-3.38544	-1.75938	-3.7961	0.000111837	0.00861756
CD300A	-3.96515	1.11944	-3.78756	0.000115356	0.00886034
MAPK4	-5.36427	-2.93842	-3.78599	0.000116099	0.00888897
AL357033.1	-3.7315	-1.68199	-3.78356	0.000117039	0.0089325
RGL3	3.73838	-2.39809	3.78257	0.000117461	0.00893634
AL357055.3	-2.97568	-1.0353	-3.77789	0.000119467	0.00903432
RAB27B	-5.07197	-0.975394	-3.77793	0.000119501	0.00903432
KL	-6.18034	-1.6607	-3.77757	0.000119925	0.00903798
HOXB7	-3.78071	-1.46009	-3.77033	0.000122778	0.00920184
LINC01366	-3.33553	-2.4609	-3.77013	0.000122865	0.00920184
TLDC2	-4.10027	-1.2992	-3.76803	0.000123805	0.00924343
ACTG1P10	-3.45291	-0.830704	-3.75917	0.000127825	0.00951408
PHGR1	-2.90514	-3.47319	-3.75228	0.000131037	0.00971212
IGHV3-53	4.18091	-2.01769	3.75175	0.000131294	0.00971212
FILIP1	-3.05943	-1.88085	-3.74915	0.000132522	0.00977288
TMEM75	-3.09784	-2.501	-3.74648	0.000133802	0.00983708
AP003392.4	-3.17621	-1.11817	-3.74316	0.000135405	0.00992082
TICRR	-2.94147	-3.32312	-3.74242	0.000135766	0.00992082
Z94721.3	-2.88757	-1.61883	-3.7404	0.000136756	0.00994489
LTBP1	-4.25194	-2.0531	-3.74008	0.000136923	0.00994489
RANP4	-3.20839	-2.74173	-3.73638	0.000138744	0.0100401
ABCA9	-3.48361	4.81846	-3.73573	0.000139069	0.0100401
IGHV4-59	5.12551	0.567053	3.73239	0.000140828	0.0101366
SLC1A3	-3.90824	-2.16152	-3.72705	0.000143472	0.0102962
BCAT1	-4.00525	3.01376	-3.72162	0.000146287	0.010467
AL139353.2	-2.61618	-1.64405	-3.71817	0.000148101	0.0105652
HSPB7	-3.06418	-3.39554	-3.70734	0.00015395	0.01095
GLYATL1P4	-3.63704	-3.10914	-3.70426	0.000155653	0.011003
LINC01287	-3.1773	-1.55753	-3.704	0.000155792	0.011003
AP000550.1	-4.85726	-2.98207	-3.7036	0.000156068	0.011003
CD27	-2.60216	5.59422	-3.69847	0.0001589	0.0111699
AL031666.1	-3.18112	-2.62826	-3.69621	0.000160185	0.0112179
PGLYRP1	-4.25255	-2.52888	-3.69565	0.000160516	0.0112179
HEATR9	-3.17504	-3.08367	-3.69294	0.00016206	0.0112846
AC009220.3	-2.5759	-2.86637	-3.69233	0.000162409	0.0112846
AC108475.1	-3.07048	-2.91584	-3.68692	0.000165566	0.0114708
AC007541.1	-3.00622	-2.46617	-3.68109	0.000169035	0.0116775
AL080243.1	-2.56494	-2.64566	-3.67962	0.000169919	0.0116906
FCRLB	-2.75849	0.643882	-3.67916	0.000170198	0.0116906
AC069360.1	-4.09299	-3.66371	-3.67654	0.000171799	0.0117314
AF127936.1	-3.99901	-1.97258	-3.67621	0.000171997	0.0117314
AC067750.1	-3.8244	-1.76126	-3.67578	0.000172256	0.0117314
ACOXL	-3.20733	-3.07856	-3.66397	0.000179616	0.0121848
U91328.3	-2.69806	-3.06069	-3.66349	0.000179925	0.0121848
CCR2	-4.85656	-1.65005	-3.65947	0.000182572	0.0123293
BDNF	-2.86779	-3.16441	-3.65331	0.000186523	0.0125608
SLC12A3	-5.03315	1.04551	-3.65015	0.000188727	0.0126737
AC131009.2	3.01107	-3.09314	3.64683	0.000190841	0.01278
DRAIC	-3.92763	-0.962079	-3.64465	0.000192318	0.0128431
AC079177.1	-6.18621	-2.34215	-3.63949	0.000196592	0.0130822
AC145098.1	-3.30438	-0.0593135	-3.63784	0.000196987	0.0130822
ENPP5	-4.3382	-1.23025	-3.63426	0.000199506	0.013213
FRY-AS1	-3.43133	-1.53687	-3.62619	0.000205229	0.0135547
CHDH	-4.52942	2.98058	-3.62466	0.000206379	0.0135933
MYZAP	3.63845	-1.53059	3.62285	0.000207654	0.0136399
MSRB2	-3.06348	0.132754	-3.62182	0.000208408	0.0136522
SECTM1	-4.74741	0.858387	-3.61928	0.000210352	0.013742
VLDLR	-2.76193	-2.8712	-3.60979	0.000217386	0.0141315
OR2T2	2.52994	-4.70026	3.6096	0.000217538	0.0141315
ANKRD50	3.02758	-1.78711	3.60889	0.000218077	0.0141315
CHRFAM7A	-5.37051	-0.31858	-3.6027	0.000223152	0.014396
TRPM4	-3.71262	-2.42161	-3.60206	0.000223356	0.014396
IGHV4-28	3.44105	-3.14047	3.60089	0.000224273	0.0144164
IL32	-4.99258	0.699488	-3.5932	0.00023054	0.0147798
IGHV3-49	3.82507	-1.4559	3.59037	0.000232674	0.0148769
ARHGAP22	3.20117	-1.19993	3.58647	0.000235854	0.0150402
AL031666.3	-2.95313	-2.59267	-3.58443	0.000237537	0.0151075
AL513320.1	-2.95898	-2.88419	-3.58338	0.000238413	0.0151232
KCNE1	-3.25957	-2.65635	-3.57985	0.000241363	0.01527
C5AR2	-3.51873	-0.692509	-3.57478	0.000245663	0.0155013
A1CF	-2.86913	-3.26999	-3.57076	0.000249118	0.0156781
TM4SF19	-2.77888	-2.57376	-3.56694	0.000252449	0.015808
AL133410.2	3.44563	-3.21967	3.56689	0.000252496	0.015808
HTRA3	-6.56917	-1.11192	-3.56687	0.000254246	0.0158761
SMIM25	-5.16708	-0.869828	-3.55596	0.000262541	0.0163517
LINC02381	-3.02306	-1.50298	-3.55261	0.00026532	0.01646
TCN2	-3.27465	-3.33786	-3.55225	0.000265649	0.01646
WNT5B	-3.98914	-1.8121	-3.55011	0.000267645	0.016484
IGKV1D-16	3.58085	-3.24056	3.54982	0.000267899	0.016484
USP46-AS1	-2.56814	-0.672089	-3.54961	0.000268094	0.016484
GDAP1L1	-3.69434	-2.75004	-3.54542	0.000272009	0.0166803
CRYBB1	-3.56865	-3.52772	-3.54471	0.000272675	0.0166803
LTK	-2.79001	4.0962	-3.5383	0.000278787	0.0170109
PRELP	-7.03389	0.104738	-3.53715	0.000283015	0.0172252
CYP3A7	-2.9909	-2.80076	-3.53079	0.000286113	0.0173448
ZBTB20-AS1	-3.17302	-2.31905	-3.53047	0.000286423	0.0173448
PPBP	-5.40037	-0.548877	-3.52867	0.000288714	0.0174397
ENPP2	-4.52023	2.65693	-3.52446	0.000292504	0.0175792
AC131097.2	-2.66621	-3.15452	-3.52381	0.000293076	0.0175792
AP003043.1	-4.15455	-2.33739	-3.52353	0.000293391	0.0175792
EMC1-AS1	-2.55151	-2.08871	-3.52295	0.000293949	0.0175792
AC008434.1	-3.78878	-2.48515	-3.51983	0.000297126	0.0177251
KLK1	-3.70548	1.73699	-3.51527	0.000301827	0.0178896
AC136628.3	-3.3931	-3.46448	-3.51505	0.000302044	0.0178896
LINC00377	-4.33107	-0.569769	-3.51504	0.000302116	0.0178896
AC012467.1	-4.07899	-2.9918	-3.51122	0.000306079	0.0180797
BNIP3P26	-2.6167	-3.17294	-3.50806	0.000309388	0.0181949
TNFSF14	-2.63753	-1.35902	-3.50792	0.000309542	0.0181949
SMIM3	-3.85504	-1.45548	-3.50683	0.000310709	0.0182189
CAMP	-4.20285	-2.04911	-3.4987	0.000319526	0.0186903
RHOBTB1	3.25695	-2.25175	3.49391	0.000324777	0.0189514
AC068051.1	-2.89324	-3.49434	-3.49107	0.000327948	0.0190901
NPTX1	-5.44574	-0.489344	-3.4897	0.000330179	0.0191735
MAP6	-4.63905	-1.20267	-3.48192	0.000338526	0.0196109
PMEPA1	3.70754	-1.12483	3.47656	0.000344628	0.0199098
CTSE	-3.19225	-2.88468	-3.47592	0.000345367	0.0199098
RRM2	-2.99006	-1.78064	-3.475	0.000346461	0.0199098
AC112694.1	-2.62242	-2.74717	-3.47409	0.000347529	0.0199098
AC025186.1	-3.07086	-2.66389	-3.47384	0.000347828	0.0199098
Z97055.2	-2.53414	-3.16127	-3.47148	0.000350636	0.0200229
DMKN	-4.76611	1.3419	-3.46908	0.000353743	0.0201524
TGFBI	-6.17317	4.58175	-3.46832	0.000356476	0.0202288
CHCHD4P2	-3.10586	-2.73636	-3.46639	0.000356766	0.0202288
AF127577.1	3.62886	-2.43822	3.46549	0.000357869	0.0202436
CCDC68	-5.35869	-0.167791	-3.46521	0.000358922	0.0202555
AC008957.1	-2.84287	0.645178	-3.46324	0.000360615	0.0202758
PAX9	-5.52614	-2.78915	-3.46305	0.000361783	0.0202758
ARHGAP44	-3.10648	5.02168	-3.46227	0.000361811	0.0202758
IGHV4-4	4.46395	-0.890046	3.46061	0.000363981	0.0203342
SLC35G2	-3.22632	-0.842544	-3.46006	0.000364546	0.0203342
IFNW1	-3.66735	-3.40945	-3.45327	0.000373051	0.0207605
LINC02014	-2.82725	-2.59186	-3.45234	0.000374229	0.0207779
AC009220.2	-2.59107	-2.67404	-3.44433	0.000384535	0.0213009
IGHV1-3	4.57305	-0.466294	3.44371	0.000385517	0.0213062
CLCNKA	-3.16359	-2.59854	-3.44244	0.000387005	0.0213394
LINC00881	-2.79361	-3.78069	-3.42816	0.000406158	0.0223443
AC010285.3	-2.69026	-1.58149	-3.4242	0.000411635	0.0225939
IGLV3-25	3.62974	-1.8857	3.42092	0.000416223	0.0227696
IGHV1-46	3.98871	-1.32074	3.42058	0.00041673	0.0227696
BTN1A1	-2.79479	-2.10531	-3.41742	0.000421155	0.0229269
KCNJ2-AS1	-3.48556	-1.9743	-3.41681	0.00042203	0.0229269
AC010719.1	-3.84903	-3.05425	-3.41651	0.00042247	0.0229269
AL513343.1	-2.87686	-3.55125	-3.41232	0.000428452	0.0231991
RPL12P25	-2.73468	-3.02025	-3.40966	0.000432313	0.0233079
GOT2P3	-4.02657	-2.18196	-3.40963	0.0004324	0.0233079
AL162311.2	-2.41187	-3.07261	-3.40492	0.000439248	0.0236241
AC004067.1	-2.48249	-0.721152	-3.40234	0.000443077	0.0237335
GNAS-AS1	-2.61271	-3.38518	-3.40194	0.00044367	0.0237335
AL355338.1	-3.48409	-1.65901	-3.40156	0.000444244	0.0237335
CYP1B1	-4.36911	-1.9177	-3.40058	0.000445848	0.0237663
AC091544.2	-3.81037	-3.9052	-3.39721	0.000450799	0.0239771
AC098820.3	-2.83876	-3.54533	-3.39646	0.000451919	0.0239836
MYCN	-3.33202	-2.56223	-3.39486	0.000454355	0.0240598
AC006946.3	-3.37654	-0.703245	-3.3941	0.000455511	0.024068
PTPRQ	-8.16335	1.28069	-3.39666	0.000465437	0.0245385
TAS2R10	-3.12851	-2.2637	-3.38592	0.000468173	0.0246288
AC243428.1	-2.57055	-3.62466	-3.37849	0.000479943	0.0251928
AC097637.1	-5.63687	1.49317	-3.37865	0.000481522	0.0252206
CTAGE8	3.76007	-3.14057	3.37597	0.000484033	0.025297
CPED1	-3.19676	0.420982	-3.37181	0.00049078	0.025594
AC063949.1	-4.19408	-2.51171	-3.37111	0.000492034	0.0256039
AL445673.1	-4.4463	-0.822626	-3.36976	0.000494362	0.0256694
NNMT	2.30266	-4.43709	3.36849	0.000496245	0.0257117
AC015911.8	-3.06933	0.0468412	-3.36769	0.000497573	0.0257251
AC016168.3	2.6953	-4.0666	3.3661	0.000500224	0.0258066
MRC1	-5.16996	-0.46999	-3.36215	0.000507855	0.026054
ALDH3A1	-3.2084	-2.81891	-3.36139	0.000508131	0.026054
KCNJ10	-2.55484	-2.77132	-3.36131	0.00050827	0.026054
AC090260.1	-2.5108	-1.93031	-3.35577	0.000517738	0.0264829
VSTM4	-2.70235	-2.49989	-3.35328	0.000522042	0.0266463
RN7SKP176	3.77999	-0.769017	3.35209	0.000524143	0.0266969
AC083843.4	-3.05589	-2.11272	-3.35111	0.000525809	0.0267251
TLK2P2	-2.49854	-1.39035	-3.35006	0.000527651	0.0267621
AC008957.3	-3.84515	-2.74123	-3.34631	0.00053431	0.0270286
CD3G	-5.76972	-0.959384	-3.34656	0.000536447	0.0270286
AC008040.3	-2.77115	-3.00941	-3.34461	0.0005373	0.0270286
TTLL10-AS1	2.29509	-4.51783	3.34455	0.000537401	0.0270286
AL049828.1	-2.50086	-1.70864	-3.3416	0.000542691	0.0272376
DAB2IP	-4.23155	-0.250764	-3.33784	0.000549642	0.0275268
PTGR1	-3.52417	-2.29751	-3.33605	0.000552767	0.0275268
AL049552.1	-3.27488	-2.59691	-3.33595	0.000552954	0.0275268
AL590652.1	-2.52294	-1.83149	-3.3359	0.000553031	0.0275268
BNIP3P5	-3.06331	-3.31368	-3.33267	0.000558981	0.0277418
DPPA4	2.89893	-3.0544	3.3323	0.000559669	0.0277418
AC092723.1	-3.15079	-3.11509	-3.33168	0.000560813	0.0277418
DCAF12	-4.10181	0.459198	-3.33032	0.000563449	0.027815
SH3BGRL2	-7.21718	0.103162	-3.33413	0.000567096	0.0279376
RPS20P10	2.32462	-3.51662	3.32636	0.000570774	0.0280613
AL357033.3	-2.83434	-0.794371	-3.32397	0.000575302	0.0282262
AL162274.3	-2.41993	-2.05174	-3.31933	0.000584197	0.0285664
MLC1	-4.42735	-1.30622	-3.31926	0.000584613	0.0285664
PWWP2AP1	-4.1488	-2.14225	-3.31652	0.000589773	0.0287561
AC135803.1	-2.58408	-3.29905	-3.31588	0.000590888	0.0287561
GOLGA7B	-2.97174	-1.87258	-3.31255	0.000597398	0.0290142
DPP4	-4.27332	-0.0886797	-3.31195	0.000598781	0.0290228
ATP1B2	2.63756	-3.36962	3.30836	0.000605715	0.0292601
AL031430.1	-6.38639	-1.32653	-3.31046	0.000607831	0.0292601
PLEKHG3	-4.08172	-0.495989	-3.30732	0.000607913	0.0292601
AC106028.3	-2.63725	-2.6713	-3.30694	0.000608546	0.0292601
LIX1	2.70823	-2.40579	3.30431	0.000613845	0.029456
ARHGEF25	-3.35028	-3.00216	-3.29953	0.000623569	0.0298007
AC007546.2	-3.24273	-4.0059	-3.29931	0.000624015	0.0298007
AC244090.1	-2.58792	-1.74455	-3.29895	0.000624748	0.0298007
PRR18	-4.92916	-3.17896	-3.29751	0.000628707	0.0299302
LRRC32	3.15761	1.75952	3.29376	0.000635494	0.0301935
SPRY1	2.71229	-2.13319	3.29205	0.000639082	0.0303041
LINC02416	-3.96305	-2.31401	-3.29136	0.000640604	0.0303164
CTLA4	-8.07331	3.1065	-3.2989	0.000646493	0.0304772
ALDH1A3	-2.99261	-3.25382	-3.28851	0.000646537	0.0304772
TBC1D27P	-4.01377	4.91357	-3.28609	0.000651793	0.0305809
MUC12	-3.68299	-2.6839	-3.28587	0.00065219	0.0305809
DTHD1	-4.30405	-2.09494	-3.28581	0.000652552	0.0305809
VN1R108P	-2.65044	-3.26927	-3.28281	0.000658728	0.0308103
AL161725.2	-3.28267	-3.01164	-3.28205	0.000660382	0.0308276
LILRB4	-4.22517	2.37859	-3.27649	0.000672731	0.0313432
AL024498.1	-2.53611	-3.24401	-3.27191	0.00068263	0.0317429
AL451067.1	-3.13058	-1.71846	-3.27083	0.000685058	0.0317944
AC092384.1	-2.57048	-0.654456	-3.26695	0.000693791	0.0321376
DGKG	-4.81764	3.82356	-3.2592	0.000712594	0.0329451
MTND2P9	-2.89338	-3.15619	-3.25771	0.000715012	0.0329935
AC011753.4	-3.7007	-4.14724	-3.25647	0.000717951	0.0330412
IGHV3-30	4.09073	0.416692	3.25616	0.000718794	0.0330412
SLC47A2	-2.67236	-3.45491	-3.25366	0.000724507	0.033171
UBE2T	-2.79965	-0.285268	-3.25358	0.000724684	0.033171
COL27A1	2.71509	-3.52973	3.25262	0.000726946	0.033171
TRGC1	-4.74186	-1.31445	-3.2529	0.000727213	0.033171
PDCD1LG2	-2.86254	-2.78	-3.25196	0.000728519	0.033171
AL359397.1	-3.0855	-3.1254	-3.2501	0.000732927	0.0333087
RPL34P17	-2.68311	-2.53552	-3.24863	0.000736443	0.0334053
OR2A9P	3.61918	-1.30136	3.24596	0.000742905	0.0335754
SMARCE1P6	-2.66788	-2.33944	-3.24591	0.000742985	0.0335754
AL080317.2	-3.4365	-1.92266	-3.24158	0.00075353	0.033988
FABP3	-2.49791	-3.23714	-3.23953	0.000758542	0.0341048
AC019197.1	2.64953	-1.06952	3.23936	0.000758957	0.0341048
AL031666.2	-2.59753	-3.1902	-3.23831	0.000761545	0.0341573
AC243960.7	-2.84218	-0.135051	-3.23731	0.000764019	0.0342044
AC105020.6	-2.4226	-1.11669	-3.23432	0.000771461	0.0344734
RAB32	-3.89548	-1.32054	-3.23234	0.000776535	0.0346358
AL445309.1	-2.77899	-3.90582	-3.23004	0.000782213	0.0348244
ASIP	-2.65107	-3.35676	-3.22736	0.000789031	0.0350189
AC080013.3	-3.30455	-3.08473	-3.22644	0.000791408	0.0350189
AC008543.5	-2.66244	-3.3298	-3.22629	0.000791778	0.0350189
ZNF559-ZNF177	-3.69356	-0.331499	-3.22606	0.000792407	0.0350189
IRAK3	2.86173	1.70199	3.22233	0.000801985	0.0353771
LINC00861	-4.95936	0.0910209	-3.22176	0.00080518	0.035453
AC107241.1	-2.54314	-2.33284	-3.21564	0.0008195	0.0359521
PHEX	-3.22058	3.23035	-3.21564	0.000819507	0.0359521
GRIK1-AS1	-3.96678	-2.12601	-3.20695	0.000842946	0.0368951
AC004678.1	-2.78179	-1.82897	-3.20647	0.000844071	0.0368951
RIMBP3	-3.33642	-3.10627	-3.20485	0.000848502	0.0370215
AL096803.1	-2.58843	-3.63863	-3.19767	0.000868301	0.0378167
LINC01675	-2.9262	-3.77835	-3.19555	0.000874252	0.038007
AC018737.2	-2.5574	-3.57408	-3.18768	0.000896606	0.0389085
AC006001.4	3.29921	-2.53034	3.1852	0.000903789	0.0391205
FBLN7	-2.80945	-2.42466	-3.18486	0.000904747	0.0391205
LINC01625	-3.10429	-0.856385	-3.18089	0.00091634	0.0395507
PPP2R2B	-3.71251	-2.05372	-3.17992	0.000919263	0.0396057
LRRN1	-3.93517	2.64398	-3.17526	0.000933186	0.0401062
TUNAR	2.81312	-2.52032	3.17485	0.000934215	0.0401062
AC090152.1	-3.59086	-1.69491	-3.17429	0.000935942	0.0401087
THRB	3.07013	-1.45317	3.16266	0.000971293	0.0415174
SLC26A8	-2.61545	-3.09292	-3.16235	0.000972268	0.0415174
SCNN1A	-2.63457	-3.42919	-3.16028	0.00097869	0.0417175
LHB	-3.37469	-1.57073	-3.15625	0.000991349	0.0421823
NQO1	-2.5533	-0.128278	-3.15338	0.00100042	0.0424639
AC025278.1	-4.75829	-2.03983	-3.15363	0.0010015	0.0424639
RSPO1	-5.93589	-2.09553	-3.15494	0.00100519	0.0425455
FMO6P	-4.91061	-1.24586	-3.15187	0.00100774	0.0425781
HSD17B3	-3.86357	-2.82089	-3.15034	0.00101036	0.042614
AC069154.1	-2.99894	-3.6534	-3.14971	0.00101217	0.0426157
CXCR2P1	-5.00189	-1.22474	-3.14847	0.00101913	0.0428336
E2F7	-3.19501	1.30535	-3.14592	0.00102445	0.0429824
CPEB1	-4.37975	0.00660175	-3.14541	0.00102697	0.0430128
TNFRSF13B	-3.99215	4.05881	-3.13418	0.00106365	0.0444516
AC103681.2	-2.47781	-3.43202	-3.13367	0.00106502	0.0444516
AC098850.1	-2.90081	-3.47376	-3.13249	0.00106902	0.0445414
AC008687.4	-3.0913	-0.903823	-3.13013	0.00107706	0.0447985
RPS3AP38	-2.94138	-1.51592	-3.12928	0.00107995	0.0448411
CTAGE4	3.43731	-2.78848	3.12833	0.00108324	0.0449004
GPR153	-2.91732	-1.34681	-3.12751	0.00108599	0.0449253
AC127521.1	-2.99186	-3.66387	-3.12705	0.00108758	0.0449253
SCAMP5	-3.65002	-0.492806	-3.12625	0.00109044	0.0449663
TMEM211	-3.39231	-3.25107	-3.1251	0.00109434	0.0450498
PPP1R26-AS1	-3.04298	-2.34082	-3.12388	0.00109854	0.0451453
AC116552.1	-2.78508	-2.72511	-3.12158	0.00110655	0.0453967
OXCT2	-3.5542	-0.194634	-3.118	0.0011192	0.0458376
MYO10	3.03405	-2.83944	3.11548	0.00112806	0.046078
SDK1	2.65645	-3.07929	3.11472	0.00113077	0.046078
LIX1-AS1	2.77256	-1.68205	3.11427	0.00113236	0.046078
GCNT1	2.35626	0.507767	3.11384	0.0011339	0.046078
AC002451.1	-3.17854	-3.35637	-3.11364	0.00113465	0.046078
ANG	-3.17972	-0.984672	-3.11267	0.00113811	0.0461404
TRDC	-4.17485	0.489144	-3.10992	0.00114868	0.0464887
AL109918.1	-3.73682	-0.822458	-3.10926	0.00115057	0.0464887
FAM151B	-2.60955	-2.35082	-3.10602	0.00116221	0.0468802
NFE2	-3.47984	-1.44874	-3.10398	0.00116973	0.0471048
PRUNE2	2.77269	-2.34653	3.10153	0.00117874	0.047388
DGCR10	-2.58654	-2.96526	-3.10096	0.00118083	0.0473928
AL139082.1	-2.59366	-2.2459	-3.10023	0.00118356	0.0474233
AL355512.1	-3.28439	-3.22296	-3.09894	0.00118838	0.0475373
PTMS	-3.47474	1.77472	-3.0981	0.00119156	0.047585
AC021205.3	-3.04684	-0.889876	-3.094	0.00120693	0.0480845
RASGRF1	-3.25458	5.00341	-3.09371	0.00120806	0.0480845
ZNF704	2.84923	-3.42088	3.09151	0.0012164	0.0483364
DCBLD2	2.77761	-3.00456	3.08984	0.0012228	0.0484391
AL928742.1	-3.35268	1.54576	-3.08979	0.00122302	0.0484391
LINC02227	2.19536	-5.17871	3.08748	0.00123189	0.0486366
AC006946.2	-3.77641	1.69453	-3.08749	0.00123205	0.0486366
AC022431.1	-2.70355	-3.30631	-3.08622	0.00123675	0.0486367
AVPR1B	-3.4119	-0.763988	-3.086	0.00123765	0.0486367
RN7SKP150	-3.01174	-1.72258	-3.08587	0.00123812	0.0486367
RTCA-AS1	-2.65492	-1.28519	-3.08386	0.00124591	0.048863
AC015911.3	-3.8773	-2.35644	-3.08337	0.00124818	0.0488721
AC008397.2	2.96035	-3.43677	3.08225	0.00125223	0.048951
CHRNA7	-4.5328	-1.72834	-3.08181	0.00125582	0.0490117
CCR5	-4.4677	-1.71806	-3.07969	0.00126395	0.0492065
GZMK	-5.9595	-1.16358	-3.08282	0.00126491	0.0492065
LINC00996	-3.4877	1.35843	-3.07691	0.00127337	0.0493376
ENPP3	3.17606	-1.86508	3.0767	0.00127418	0.0493376
KCNK5	-3.9131	-2.87702	-3.07671	0.00127451	0.0493376
ITGAD	-3.20211	-2.85754	-3.07612	0.00127649	0.0493376
AP003557.2	-2.41327	-2.08522	-3.07399	0.00128499	0.0495507
AC243830.2	-2.43872	-1.88068	-3.07371	0.00128612	0.0495507
KRT17P8	-2.65006	-3.28559	-3.07313	0.00128844	0.0495607

## Sheet: dullVSnaive
Supplementary file 3. Differential expression results. Lists of DEGs for each pairwise comparisons (logFC > 1 or < -1 ).
gene_name	logFC	AveExpr	t	P.Value	adj.P.Val
SNTG2-AS1	-6.61372	-4.87612	-9.81087	1.11707e-17	2.68554e-13
LINC02347	4.84164	-5.0101	7.43314	6.09832e-12	7.33049e-08
AC007368.1	5.45332	-3.94846	6.07326	6.33033e-09	5.07291e-05
AC008752.3	-5.05116	-0.320742	-5.93622	1.22761e-08	7.02974e-05
AL645608.8	4.34052	-4.28545	5.89978	1.46203e-08	7.02974e-05
AC011944.1	6.78344	0.326534	5.49767	9.67178e-08	0.000387532
NPBWR2	4.18938	-4.61709	5.25905	2.86274e-07	0.000983187
AL160269.1	5.70843	-0.0532573	5.20164	3.70123e-07	0.00111227
SIRPB1	7.12798	-0.222249	4.99977	9.014e-07	0.00240784
SCG2	4.33267	-0.976646	4.73914	2.75143e-06	0.0066147
DACH2	-4.17623	-4.85251	-4.69929	3.25273e-06	0.00710899
AC006213.7	-4.69781	-0.106886	-4.67407	3.61444e-06	0.00724122
JAM3	4.50586	2.72218	4.60146	4.88677e-06	0.00903714
ABCA6	6.59461	5.29534	4.53469	6.43539e-06	0.0110509
PDGFD	7.29263	2.09277	4.48326	7.94607e-06	0.0127354
MKLN1-AS	-3.77859	-1.17439	-4.44336	9.32352e-06	0.0139807
SHTN1	5.88213	-0.243726	4.42891	9.88609e-06	0.0139807
SLC12A3	6.69471	1.04551	4.33906	1.41799e-05	0.0189388
KLK2	6.59836	1.14168	4.25631	1.96659e-05	0.0248836
CCNI2	5.67304	-0.00135377	4.18514	2.59394e-05	0.0297257
ENPP1	-5.77721	-2.17576	-4.1849	2.59656e-05	0.0297257
MYLK	-6.39284	2.44295	-4.16414	2.81635e-05	0.0306035
PLBD1	5.45345	2.51483	4.15384	2.92783e-05	0.0306035
CLDN20	-4.63997	-0.721109	-4.11985	3.33653e-05	0.0334223
HSPA12A	6.4403	2.22836	4.06101	4.18502e-05	0.0402448
AC104596.1	-3.73545	-1.48914	-4.02465	4.79522e-05	0.0443392

## Sheet: brightVSnaive
Supplementary file 3. Differential expression results. Lists of DEGs for each pairwise comparisons (logFC > 1 or < -1 ).
gene_name	logFC	AveExpr	t	P.Value	adj.P.Val
SNTG2-AS1	-6.65649	-4.87612	-13.1062	6.586e-26	1.58334e-21
SDR16C5	4.5735	-4.82763	7.73544	1.20663e-12	1.45043e-08
AL160269.1	5.99396	-0.0532573	6.15537	4.24114e-09	3.39871e-05
AL022324.4	3.98366	-4.80094	5.96827	1.05221e-08	5.48477e-05
IPCEF1	7.26263	1.20105	5.9515	1.14071e-08	5.48477e-05
AC011944.1	6.65602	0.326534	5.8776	1.62573e-08	6.13322e-05
PDGFD	8.43588	2.09277	5.85799	1.78581e-08	6.13322e-05
LINC02541	5.88363	-2.30964	5.8048	2.29934e-08	6.90981e-05
AC007368.1	4.83052	-3.94846	5.70085	3.75722e-08	0.000100364
TRAC	4.6734	4.69949	5.66847	4.37377e-08	0.00010515
KIF21A	5.30443	1.65343	5.55826	7.30975e-08	0.000159758
PLBD1	6.28015	2.51483	5.5383	8.01776e-08	0.000160629
ARL14	4.07137	-4.8164	5.50827	9.21023e-08	0.000170325
AC097637.2	4.39658	-0.531734	5.47884	1.05462e-07	0.000181101
CARMIL3	4.25589	1.14856	5.41774	1.39539e-07	0.000220027
AC105450.1	-3.71218	-5.14485	-5.38893	1.59129e-07	0.000220027
CPED1	4.9061	0.420982	5.38419	1.62602e-07	0.000220027
FOLR2	4.77424	-0.824193	5.37349	1.70707e-07	0.000220027
AC010186.4	8.70519	1.88872	5.36968	1.73891e-07	0.000220027
TUNAR	-6.23461	-2.52032	-5.20452	3.65416e-07	0.00043606
AL355076.2	4.08126	-3.76361	5.19519	3.80902e-07	0.00043606
APCDD1	-8.79395	-0.478985	-5.07811	6.40946e-07	0.000674865
TYMS	4.56625	-1.12917	5.07303	6.53982e-07	0.000674865
IGHA2	4.80755	5.1983	5.06626	6.73714e-07	0.000674865
HOXB7	5.1715	-1.46009	5.0219	8.18153e-07	0.000786768
SLC12A3	6.97104	1.04551	4.99509	9.19883e-07	0.000850573
ANKRD50	-5.64983	-1.78711	-4.86457	1.6154e-06	0.00140704
CALHM1	5.38451	-2.41618	4.85709	1.66787e-06	0.00140704
AC108879.1	-7.39793	0.547351	-4.84921	1.72648e-06	0.00140704
FSTL4	-5.04702	-3.14827	-4.84506	1.7558e-06	0.00140704
TBXA2R	-5.55573	0.958352	-4.82053	1.94944e-06	0.00151182
SIRPB1	6.478	-0.222249	4.80609	2.07341e-06	0.0015472
FRK	5.51908	1.38014	4.80039	2.12377e-06	0.0015472
LINC02347	3.28259	-5.0101	4.74281	2.70926e-06	0.00172856
HSPG2	5.83364	2.42444	4.74266	2.71122e-06	0.00172856
CD300A	5.13182	1.11944	4.73911	2.75184e-06	0.00172856
PRTFDC1	4.66714	-0.417587	4.73762	2.76915e-06	0.00172856
AC131953.1	-5.56783	-1.59558	-4.73001	2.85936e-06	0.00172856
TRIM17	-3.64711	-0.444965	-4.72619	2.90553e-06	0.00172856
C5AR2	4.74717	-0.692509	4.71863	2.99924e-06	0.00172856
CCNI2	5.74123	-0.00135377	4.71696	3.02062e-06	0.00172856
FGD6	3.23014	1.1891	4.70232	3.21168e-06	0.00172856
CYSLTR2	-5.01637	-1.57865	-4.69796	3.27092e-06	0.00172856
DAZL	-6.50138	-1.89905	-4.69424	3.32353e-06	0.00172856
ENPP1	-4.94083	-2.17576	-4.6924	3.34789e-06	0.00172856
SCG2	3.95095	-0.976646	4.69173	3.35723e-06	0.00172856
ITM2C	3.9969	3.30758	4.6825	3.4894e-06	0.00172856
LINC00996	5.21475	1.35843	4.67967	3.53094e-06	0.00172856
TMEM273	6.17612	0.529484	4.67858	3.54786e-06	0.00172856
AL139020.2	-7.2105	0.529265	-4.67561	3.59503e-06	0.00172856
CSGALNACT1	4.5776	2.1842	4.66771	3.71166e-06	0.00174965
GPA33	-4.8706	-0.829385	-4.65371	3.93465e-06	0.00181164
RTKN2	-4.64863	-0.57255	-4.64845	4.02174e-06	0.00181164
TCL1B	-6.9555	0.544581	-4.64582	4.06924e-06	0.00181164
CALD1	4.92994	-2.07686	4.60029	4.91048e-06	0.00214642
SORT1	-4.53753	-0.0561889	-4.58489	5.23269e-06	0.00224641
AC106739.1	-4.7544	-1.33711	-4.55468	5.92518e-06	0.00247454
PRR5L	-5.47992	0.135946	-4.55286	5.96995e-06	0.00247454
GPR55	5.36216	-0.333179	4.53142	6.51808e-06	0.00265595
IGKV1-8	-9.17429	-1.51269	-4.51285	7.08723e-06	0.00283974
KLK1	4.9106	1.73699	4.50499	7.26068e-06	0.00286154
DACH2	-3.29496	-4.85251	-4.49672	7.50926e-06	0.00291177
JAM3	4.00152	2.72218	4.49188	7.65888e-06	0.00292265
ABCA6	5.85041	5.29534	4.47519	8.19818e-06	0.00306498
AL137003.1	4.41056	-0.710842	4.46523	8.53403e-06	0.00306498
KCNJ3	3.24545	-4.64798	4.46521	8.53473e-06	0.00306498
DPPA4	-5.09737	-3.0544	-4.46501	8.5418e-06	0.00306498
TRPV3	4.95711	1.45926	4.45429	8.92067e-06	0.00312994
SCAMP5	5.19258	-0.492806	4.45257	8.98323e-06	0.00312994
NYAP2	5.39983	-1.10574	4.43515	9.63866e-06	0.00331033
ESPNL	6.0144	-0.531737	4.41524	1.04465e-05	0.00353725
DGKG	6.76519	3.82356	4.41104	1.06326e-05	0.00355024
FOXC1	4.19015	-2.12447	4.40106	1.10551e-05	0.0036096
AC112255.1	-3.86696	0.00676756	-4.39981	1.11106e-05	0.0036096
AC145098.1	4.16335	-0.0593135	4.38937	1.15854e-05	0.00371366
IGLV7-43	6.91884	-1.59075	4.38106	1.19949e-05	0.00379433
AL645608.8	3.27437	-4.28545	4.35861	1.31016e-05	0.00409059
IGHV1-18	-7.65983	-1.45679	-4.34773	1.37289e-05	0.0042315
BCAT1	5.04079	3.01376	4.33535	1.43735e-05	0.00437409
ENPP3	-6.27899	-1.86508	-4.32278	1.51193e-05	0.00454354
TMEM75	3.83975	-2.501	4.31786	1.5406e-05	0.00454548
GIPC3	-5.24063	-1.01787	-4.31629	1.55039e-05	0.00454548
KANK2	-5.13396	1.65021	-4.31098	1.58328e-05	0.00456938
EGR1	5.5072	4.42752	4.3089	1.59656e-05	0.00456938
MYBL1	-3.88849	3.45353	-4.28211	1.77441e-05	0.00496581
BCAS1	4.06153	-1.51394	4.28183	1.77638e-05	0.00496581
TFEC	7.76563	2.86605	4.27439	1.83721e-05	0.005027
LINC00865	-4.80665	0.210776	-4.27289	1.84009e-05	0.005027
PCDHGC3	4.70621	-1.45613	4.26325	1.91117e-05	0.00516253
ULBP3	3.43804	-0.397973	4.25573	1.9684e-05	0.00520944
GIMAP8	4.58057	0.828476	4.25529	1.97188e-05	0.00520944
TGFBI	8.05932	4.58175	4.24755	2.04465e-05	0.00531282
PCDHGA12	4.84922	-2.68923	4.24041	2.09037e-05	0.00531282
RORA	3.51118	4.35284	4.23941	2.09846e-05	0.00531282
IGKV1-33	-7.37636	-2.71961	-4.23844	2.11347e-05	0.00531282
CCDC187	-4.66371	-1.92486	-4.23663	2.1215e-05	0.00531282
ST7-AS1	3.72136	-2.36268	4.2309	2.1695e-05	0.00537701
EREG	-5.41438	-1.49918	-4.22477	2.22259e-05	0.00545238
CD1C	4.23083	1.41442	4.21762	2.28507e-05	0.00549355
WSCD2	5.80337	-2.86377	4.21617	2.29902e-05	0.00549355
GLRA3	6.59553	-0.609484	4.21339	2.32649e-05	0.00549355
AC090152.1	4.88233	-1.69491	4.20958	2.35797e-05	0.00549355
IGKV1D-8	-6.41993	-2.5639	-4.20852	2.37044e-05	0.00549355
CD27	3.294	5.59422	4.20555	2.3951e-05	0.00549355
CADM1	5.0528	-2.1545	4.20419	2.40804e-05	0.00549355
AKAP12	-6.39596	1.98055	-4.20263	2.42536e-05	0.00549355
ABCD2	5.39076	1.88788	4.20031	2.44503e-05	0.00549355
LARGE1	-5.35668	-1.28764	-4.17991	2.64659e-05	0.0058247
UACA	-5.29941	-0.438489	-4.17825	2.66369e-05	0.0058247
SMPDL3A	5.4504	-1.65241	4.17813	2.6651e-05	0.0058247
AL133467.3	-6.24298	-1.71661	-4.1572	2.89234e-05	0.00626438
BTN1A1	3.55929	-2.10531	4.15002	2.97051e-05	0.00637625
AL096711.2	7.39067	0.340666	4.13989	3.10164e-05	0.0065988
KAZN	5.45572	-2.48556	4.13261	3.17759e-05	0.00666749
ZNF667-AS1	-7.30348	0.247636	-4.13176	3.19943e-05	0.00666749
ENPP2	5.60992	2.65693	4.12832	3.23081e-05	0.00666749
ADTRP	9.62742	3.41197	4.132	3.24486e-05	0.00666749
IGHG4	3.76995	5.60049	4.11579	3.38875e-05	0.00684902
LTK	3.53579	4.0962	4.11486	3.40091e-05	0.00684902
IGHV4-34	-8.86679	-0.0575796	-4.11645	3.42417e-05	0.00684902
TNFSF9	4.01246	3.25603	4.11007	3.46391e-05	0.00684902
CRHBP	4.26947	-3.1157	4.10919	3.47565e-05	0.00684902
IGHV4-31	-5.42467	-2.69042	-4.10186	3.57574e-05	0.00692856
PCDHB9	4.24428	-3.33583	4.1002	3.59741e-05	0.00692856
MAP1A	-3.61109	0.459914	-4.09983	3.60247e-05	0.00692856
OXCT2	4.76215	-0.194634	4.0906	3.73215e-05	0.00706955
FMN1	-4.62818	0.37375	-4.09043	3.73459e-05	0.00706955
TRERF1	5.25813	1.08877	4.0874	3.7788e-05	0.00707512
GPR171	-5.29033	-1.48702	-4.08609	3.79781e-05	0.00707512
STARD8	3.88371	-1.47085	4.08275	3.84555e-05	0.00707512
ACE	5.43089	-0.702549	4.08218	3.85525e-05	0.00707512
AP002358.1	-4.635	-0.42649	-4.07692	3.93222e-05	0.0071617
HSPA12A	5.9222	2.22836	4.06846	4.06422e-05	0.00734646
AL139020.1	-5.66205	6.04677	-4.06296	4.14906e-05	0.00744385
AC092384.1	3.2761	-0.654456	4.05688	4.24368e-05	0.00755606
PIF1	4.2127	0.282396	4.05499	4.27447e-05	0.00755606
PCDHGA10	4.68549	-0.964733	4.05159	4.33023e-05	0.00759876
AC006946.3	4.2419	-0.703245	4.04272	4.47823e-05	0.00779719
TOX	4.69365	1.80034	4.04003	4.52436e-05	0.00779719
DAB2IP	5.34306	-0.250764	4.03915	4.5406e-05	0.00779719
SLC6A9	3.29799	-1.07078	4.0352	4.60747e-05	0.00783511
IGHV1-69D	-8.39523	-0.291106	-4.03697	4.62787e-05	0.00783511
GRIK3	8.67568	0.33396	4.02684	4.82012e-05	0.00810353
TLE2	-4.50459	-0.336062	-4.0167	4.94145e-05	0.00824982
SLFN12L	3.85724	1.4009	4.01267	5.01698e-05	0.00831815
TFPI2	3.59687	-4.6846	4.00924	5.0824e-05	0.00836891
MGAT3	4.45991	0.663819	4.00536	5.15735e-05	0.00843455
L3MBTL4	-5.03131	0.979079	-3.9922	5.41997e-05	0.00880415
RPL7P50	3.93723	-1.30975	3.98248	5.62045e-05	0.00906854
AC016717.2	5.08499	-2.46069	3.97853	5.70565e-05	0.00909918
SLC7A5	2.88685	3.58922	3.97803	5.71514e-05	0.00909918
IGHV1-24	-5.95272	-2.67934	-3.95939	6.13549e-05	0.00966454
SLC2A5	-4.7461	0.847161	-3.95829	6.15398e-05	0.00966454
DIPK1B	-3.41609	2.11814	-3.95604	6.20541e-05	0.00966454
SRXN1	4.12115	0.396483	3.95492	6.23149e-05	0.00966454
CABLES1	-4.71543	2.51868	-3.95324	6.27124e-05	0.00966454
S100Z	4.27975	-3.02276	3.94632	6.43471e-05	0.00983336
VEGFA	3.89031	0.604854	3.94516	6.46259e-05	0.00983336
DCHS1	-3.12752	1.51016	-3.93534	6.70318e-05	0.0101353
IGHV1-69	-6.15924	-2.35757	-3.92938	6.86553e-05	0.0103159
SCN3A	-4.409	-2.58153	-3.92725	6.90842e-05	0.0103159
OSTN-AS1	4.22418	-4.12496	3.92098	7.07105e-05	0.0104504
EML6	3.87969	4.35343	3.92042	7.08544e-05	0.0104504
AC008691.1	4.90194	-1.93572	3.91724	7.17096e-05	0.0105111
ZYG11A	5.9943	-1.09061	3.91596	7.21404e-05	0.0105111
RPP25	3.94554	-0.573828	3.91377	7.26267e-05	0.0105182
ZNF727	-5.58317	-2.34444	-3.91179	7.32145e-05	0.0105398
SCN5A	3.33639	-1.87152	3.9083	7.41127e-05	0.0106056
PRSS16	6.60377	0.207058	3.89573	7.78947e-05	0.0110809
CAV1	-4.78021	-0.869182	-3.89076	7.90904e-05	0.0111273
ARL4AP2	-5.11315	-3.04718	-3.89062	7.9147e-05	0.0111273
LRRN1	5.05681	2.64398	3.88756	8.00435e-05	0.0111879
IGLV2-8	8.945	-0.221319	3.88882	8.12409e-05	0.0112897
AC008883.2	-3.16628	-4.91937	-3.88139	8.18611e-05	0.011293
HACD1	-5.74587	0.134679	-3.88055	8.22043e-05	0.011293
ACTG1P10	3.92632	-0.830704	3.87477	8.38814e-05	0.0113919
AC006453.2	4.94928	-1.5774	3.87425	8.40613e-05	0.0113919
MAML3	-4.54044	-0.535453	-3.8733	8.43456e-05	0.0113919
UTS2B	3.87628	-2.05859	3.8697	8.5462e-05	0.0114782
DUSP4	5.14965	2.17885	3.85421	9.05016e-05	0.0120549
ASB2	4.10792	-1.08601	3.85334	9.07589e-05	0.0120549
CNTNAP3	4.86909	-3.36463	3.84399	9.39397e-05	0.01232
SOCS2	4.65645	-0.722668	3.84365	9.40484e-05	0.01232
BHLHE41	5.13922	-0.671861	3.84158	9.47914e-05	0.01232
ATP1B2	-3.85398	-3.36962	-3.83981	9.53692e-05	0.01232
MARCKS	2.88686	4.87608	3.8392	9.55818e-05	0.01232
LINC01781	4.81032	-2.73278	3.83854	9.58299e-05	0.01232
IGHV3-21	-8.04307	-0.409632	-3.82982	0.000100202	0.0128136
BIRC5	3.32501	-2.2119	3.82415	0.000100985	0.0128442
MSC-AS1	4.47011	-3.16132	3.82234	0.000101659	0.0128442
AL928742.1	4.30518	1.54576	3.82062	0.000102298	0.0128442
FGL2	3.413	3.70454	3.81882	0.000102967	0.0128442
AC006946.2	4.84359	1.69453	3.81775	0.000103391	0.0128442
AC008957.1	3.35344	0.645178	3.81701	0.000103647	0.0128442
AC109597.2	5.20055	-2.69232	3.81381	0.000104915	0.0129201
ANKRD36BP2	6.80747	1.51919	3.81392	0.000105334	0.0129201
APOL4	-3.92656	-1.55395	-3.80986	0.000106384	0.0129789
AC079610.2	-4.15381	-1.5786	-3.80855	0.000106893	0.0129789
AJUBA	3.59271	-0.0383104	3.80076	0.000109963	0.0132845
GNG11	6.15875	-0.863941	3.79493	0.000112591	0.0134739
PTPRB	7.32889	-0.865183	3.79534	0.000113068	0.0134739
MUC16	5.7217	-2.60477	3.7931	0.000113212	0.0134739
KCNH2	6.02606	2.92161	3.78972	0.000114698	0.0135835
RASGRF1	4.36098	5.00341	3.78668	0.000115733	0.0136389
PTPRM	4.80232	-1.35133	3.7814	0.000117986	0.0137068
CORO2B	-5.21386	-2.80073	-3.77999	0.000118629	0.0137068
CDYL2	3.63988	3.02741	3.77888	0.000119041	0.0137068
ZMIZ1	3.12637	3.33557	3.77862	0.000119151	0.0137068
IRAK3	-4.46558	1.70199	-3.77863	0.00011916	0.0137068
LINC01625	3.88304	-0.856385	3.77622	0.000120194	0.0137599
FIGNL2	-4.62903	-3.48829	-3.77226	0.000121943	0.0138939
GNB3	3.9729	-2.72483	3.77002	0.000122916	0.0139388
STRIP2	3.35754	-1.91814	3.76784	0.000123888	0.0139831
HSPA7	3.90803	3.70801	3.75555	0.000129505	0.0145487
AL355076.3	3.618	-4.01551	3.75295	0.000130723	0.0146172
THRB	-5.12601	-1.45317	-3.74562	0.000134288	0.0149464
LGALS1	2.9595	4.6853	3.74322	0.000135377	0.0149981
IGHG2	2.92885	8.23934	3.7413	0.000136314	0.0150327
BMPR1A	3.89111	3.18252	3.73698	0.000138449	0.0151984
NETO1	-7.04692	-1.68601	-3.73189	0.000142041	0.0155218
AC006058.1	5.34906	-2.97511	3.72425	0.000145043	0.0156373
ABCA9	3.98896	4.81846	3.7234	0.00014536	0.0156373
AC025569.1	8.32145	-0.964391	3.72814	0.000145574	0.0156373
AL160408.3	5.18336	-0.770132	3.72292	0.000145699	0.0156373
GCNT1	-3.51045	0.507767	-3.72119	0.000146511	0.0156419
AC099518.5	4.73022	-2.07741	3.72024	0.000147043	0.0156419
ZNF660	-3.03588	1.66845	-3.71751	0.000148454	0.0157224
LINC01415	-4.61229	0.570723	-3.71148	0.000151715	0.0159973
CHN2	4.4485	-1.58565	3.70987	0.000152579	0.0160181
PLXNB2	3.53661	3.36375	3.70499	0.000155248	0.0162275
LIX1-AS1	-4.36171	-1.68205	-3.69678	0.000159874	0.0166386
CCDC68	6.17989	-0.167791	3.69378	0.000162107	0.0167464
CASS4	5.01789	1.56577	3.69266	0.000162302	0.0167464
CSF1	4.08607	-0.504766	3.68356	0.000167566	0.0172156
HSPA6	4.00764	1.22852	3.6816	0.000168736	0.017262
YES1	3.79522	0.236518	3.67978	0.000169828	0.0173001
F2R	4.23784	0.499959	3.6781	0.00017085	0.0173309
PDCD1	5.12375	1.02037	3.67293	0.000174124	0.0175865
TNFRSF13B	5.13205	4.05881	3.67178	0.000174833	0.0175865
CD38	-4.19638	2.40132	-3.66861	0.000176703	0.0177005
ROBO1	4.57538	-3.38182	3.66723	0.000177592	0.0177075
ZNF667	-6.66049	0.648962	-3.66658	0.000179024	0.0177075
CNTLN	5.07665	-0.985176	3.66415	0.000179615	0.0177075
VANGL1	4.17131	-1.65505	3.66284	0.00018035	0.0177075
CLLU1	-6.80033	0.949803	-3.66459	0.000180456	0.0177075
CD9	-4.31267	1.95743	-3.6592	0.000182691	0.017791
MSR1	5.38627	-2.38479	3.65935	0.000182786	0.017791
SOX7	3.29595	-1.04818	3.6551	0.000185345	0.0179673
AC092145.1	3.49147	1.86671	3.65201	0.000187383	0.0180919
AMOTL1	-3.86852	-2.23864	-3.64736	0.000190487	0.018318
FER1L4	4.53226	2.78421	3.64464	0.000192356	0.018424
BCL7A	-4.71473	3.8576	-3.63888	0.000196327	0.0187298
ARHGAP6	4.73305	0.883574	3.63761	0.000197212	0.0187399
MGST2	-4.05786	-0.847375	-3.63614	0.000198177	0.0187429
AL032821.1	-2.9535	-1.10016	-3.63523	0.000198803	0.0187429
CD68	3.4715	3.24398	3.63339	0.000200096	0.018791
NRGN	-3.77089	1.88387	-3.63209	0.000201019	0.0188043
C1orf216	3.57855	2.12188	3.62536	0.000205827	0.0191794
PXDC1	4.98483	-1.90753	3.62226	0.000208209	0.0192479
GPR15	5.22551	-1.73935	3.62001	0.000209939	0.0192479
LINC00943	4.64527	-2.53992	3.61909	0.000210471	0.0192479
KCNG1	-5.43867	-0.623146	-3.61881	0.000210917	0.0192479
AC016168.3	-3.68614	-4.0666	-3.61721	0.00021181	0.0192479
ATP1B1	4.2395	1.89548	3.61716	0.000211861	0.0192479
H1FX-AS1	-3.73358	-0.419791	-3.61611	0.00021263	0.0192479
HOMER3	4.02096	2.55307	3.6148	0.000213616	0.0192479
C3orf14	4.95824	-0.278538	3.61475	0.000213767	0.0192479
SPEF2	-4.30438	-2.20699	-3.61166	0.000215996	0.0193759
CAMK4	3.8393	2.05278	3.60691	0.000219601	0.0195304
ZBTB32	4.05062	5.06573	3.60664	0.000219809	0.0195304
AC067750.1	4.24279	-1.76126	3.60621	0.000220154	0.0195304
AL109918.1	4.61428	-0.822458	3.60453	0.000221493	0.0195769
UGGT2	5.21457	1.7055	3.60262	0.00022314	0.019623
CDCA7	3.41046	-0.704519	3.60169	0.000223647	0.019623
TBC1D27P	4.97773	4.91357	3.60081	0.000224476	0.0196241
PRAMENP	5.33955	-0.662577	3.59917	0.000225909	0.0196778
ANKRD33B	3.64532	1.99333	3.59682	0.000227487	0.0197437
MPEG1	2.57511	6.28712	3.5945	0.000229337	0.0198327
IGHV4-59	-8.74178	0.567053	-3.59913	0.000232237	0.0199423
IGHV3-11	-6.2563	-1.21263	-3.5922	0.000232263	0.0199423
SATB2	4.51831	-1.99304	3.58818	0.000234505	0.0200631
AC108718.1	-3.63004	-2.16725	-3.58099	0.000240405	0.0204949
ZNF804A	5.69824	1.87307	3.5788	0.00024282	0.0206276
MYL9	4.29811	3.03634	3.57096	0.000248979	0.0210765
AC009041.2	5.34226	-0.96473	3.56911	0.000250903	0.0211647
CASP10	2.71629	3.35211	3.564	0.000255038	0.0213745
KLF10	2.85036	5.47418	3.56298	0.000255946	0.0213745
IGLV3-19	-6.50874	0.825231	-3.56359	0.000257068	0.0213745
AL034548.2	3.03822	-1.27265	3.56098	0.000257727	0.0213745
IGHG1	3.93431	7.42318	3.5599	0.000258707	0.0213745
KCP	3.51523	0.1186	3.55987	0.000258723	0.0213745
RHOBTB1	-4.65233	-2.25175	-3.55562	0.000262657	0.0216251
PROX1	7.52132	-1.5297	3.55673	0.000265597	0.0217925
AL139424.3	3.03349	-1.44199	3.55052	0.000267246	0.0218532
CLECL1	3.0197	4.27326	3.54861	0.00026902	0.0219237
SOX5	4.48888	-2.18275	3.54573	0.000271783	0.0220741
AIM2	3.56687	5.03604	3.54257	0.000274701	0.022236
ATRNL1	3.84372	-2.73031	3.53597	0.000281047	0.0226734
NXPH4	3.55471	1.80269	3.53458	0.000282396	0.022706
CHAD	3.51338	1.27477	3.53292	0.000284017	0.0227602
NRN1	3.59108	-3.85721	3.52728	0.000289598	0.0231303
AC015911.8	3.51579	0.0468412	3.52627	0.000290601	0.0231336
CALCRL	-3.64177	-3.58477	-3.52107	0.000295862	0.0234746
FA2H	4.7229	0.875555	3.51965	0.000297451	0.0235231
ZNF625	3.22767	-0.369937	3.51825	0.000298739	0.0235475
ITPRIPL2	4.08993	1.29875	3.51651	0.000300565	0.023614
LINC02102	3.39712	-1.78837	3.51072	0.000306579	0.024008
GPR183	3.63261	5.44386	3.50926	0.000308124	0.0240507
AL671762.1	5.3962	-0.328284	3.50491	0.000313341	0.0243787
AL358472.3	-2.53898	-1.37546	-3.49214	0.000326744	0.0252634
ANO7	3.06389	-1.95654	3.49208	0.00032682	0.0252634
RASSF6	8.74789	1.04644	3.50101	0.000327864	0.0252634
IL21R-AS1	-3.99414	0.0280387	-3.48801	0.000331425	0.0253883
TBXAS1	3.27798	1.51721	3.48783	0.000331598	0.0253883
PLA2G16	4.08384	0.209227	3.48413	0.000335859	0.0256073
CRACR2B	3.56923	3.4143	3.48347	0.000336588	0.0256073
ZNF471	-5.09148	1.06028	-3.46984	0.000353037	0.0267357
FCGR2C	3.23261	4.77856	3.46898	0.000353643	0.0267357
TCF7	3.02614	6.05424	3.45812	0.000366948	0.0276545
AC004997.1	4.03573	-0.923288	3.4503	0.000376862	0.0283129
FCGR2A	3.54919	2.84523	3.44864	0.000378967	0.0283824
XYLB	3.30103	-2.50311	3.44493	0.000383751	0.0286514
TAS1R3	3.33821	0.90295	3.44373	0.000385327	0.02868
AL138831.3	-3.36704	-0.682453	-3.4417	0.000387988	0.0286844
ATP1A3	3.82878	1.4756	3.44126	0.000388576	0.0286844
CECR2	-4.18912	-0.15271	-3.441	0.000388965	0.0286844
CHRFAM7A	5.68295	-0.31858	3.44026	0.00039121	0.0287617
GNAO1	5.62244	2.75734	3.43778	0.000394413	0.0289088
HDGFL3	-3.79965	0.347954	-3.42977	0.000403979	0.02952
SORL1	-3.45551	5.03437	-3.42103	0.000416066	0.0303111
RHOBTB3	4.3856	-0.435538	3.41751	0.00042115	0.0304333
RBMS1P1	-3.21423	-2.29282	-3.41722	0.000421442	0.0304333
ADAMTS10	-4.30315	-0.556429	-3.41699	0.000421869	0.0304333
CD70	4.41127	2.00477	3.41635	0.000422807	0.0304333
C12orf74	3.85477	1.18988	3.41402	0.000426036	0.030452
HEXA-AS1	-2.77419	-1.40692	-3.41316	0.00042724	0.030452
KRTAP5-2	3.18898	-4.68064	3.41296	0.000427526	0.030452
SIGLEC6	5.37413	2.11267	3.41324	0.000428134	0.030452
CD80	4.58018	0.545834	3.40774	0.000435338	0.030873
NLGN4Y	4.09696	-3.63374	3.40611	0.000437563	0.0309396
AL031282.1	3.67912	1.02703	3.40271	0.000442542	0.0311998
SLC16A14	3.55927	-0.947696	3.39651	0.000451842	0.0317624
RUNX2	3.87762	0.30361	3.39176	0.000459132	0.0320958
IGKV1-6	5.17997	-1.95901	3.3922	0.000459255	0.0320958
IGHV3-33	-6.24409	-0.744692	-3.38955	0.000466004	0.032473
IL6R	3.89882	3.14183	3.38629	0.000467626	0.0324919
AL390066.1	3.92641	0.495697	3.38521	0.000469312	0.0325151
ZNF300	-4.43419	2.0923	-3.37831	0.000480435	0.0331901
LINC01694	3.56279	-3.51674	3.37407	0.000487095	0.0335537
SMCO4	3.64107	-0.928375	3.36998	0.000493807	0.0337542
CD274	2.65063	1.69019	3.36911	0.00049522	0.0337542
MGAM	-3.74849	-0.522836	-3.36877	0.000495809	0.0337542
ABCB1	-3.01012	3.37082	-3.36827	0.000496612	0.0337542
AIFM3	2.76282	0.524982	3.36802	0.000497025	0.0337542
VENTX	-4.31539	-1.87303	-3.36722	0.000498505	0.0337593
MYZAP	-5.01375	-1.53059	-3.36628	0.000500671	0.0338108
PLPP3	4.59798	-0.151841	3.36413	0.000503841	0.0339261
ITGAX	3.49658	6.69994	3.36313	0.000505202	0.0339261
CAMSAP2	3.76089	-0.913182	3.36005	0.000510436	0.0341821
ATAD3C	4.50305	-1.52572	3.35711	0.000515688	0.0344379
AC092112.1	3.9484	-2.83052	3.35583	0.000517685	0.0344755
XK	4.31519	-1.33344	3.3548	0.000519568	0.0345053
CXCR3	3.6502	3.06425	3.35337	0.000521903	0.0345649
GPSM1	-3.05062	-0.389012	-3.34948	0.000528667	0.0349167
ACTA2	2.90146	0.877925	3.34833	0.000530704	0.0349552
ASAP3	3.04746	1.06635	3.34625	0.00053437	0.035077
BEND7	3.87674	-3.53741	3.34531	0.000536087	0.035077
CYB5R2	4.37817	1.80061	3.34424	0.000538166	0.035077
LPCAT2	-4.65727	-0.983584	-3.34423	0.000538389	0.035077
TBC1D8	2.78294	2.15477	3.34291	0.000540334	0.0351086
BEX3	3.83514	-1.57073	3.3271	0.000569429	0.0368993
DOK7	4.23792	-1.52858	3.32493	0.000573648	0.03702
TMEM220-AS1	-3.45973	-0.763263	-3.32447	0.000574371	0.03702
PXDNL	4.07903	0.229775	3.32126	0.000580581	0.0372503
TGM2	4.26793	-1.84976	3.32106	0.000581043	0.0372503
XXYLT1-AS2	4.62919	-0.588091	3.31422	0.000594611	0.0380187
MYO5B	4.89508	0.659361	3.31297	0.000597425	0.0380973
LINC00884	3.29844	-1.42952	3.31069	0.000601087	0.0382123
TEX9	2.75735	-0.268508	3.31002	0.000602407	0.0382123
RAB39A	2.87943	0.546418	3.30671	0.000609008	0.0385294
HOXB2	-4.48759	0.194897	-3.30315	0.000616559	0.0389047
BMP3	-5.49536	-2.52556	-3.30065	0.000623698	0.0392522
EYA2	3.24789	-4.46904	3.29724	0.00062827	0.0394367
LINC00899	-3.25288	1.21664	-3.29599	0.000630869	0.0394967
ERICH3	3.34899	-3.10131	3.29457	0.000633819	0.0395783
CPXM1	3.80135	-2.60043	3.29275	0.000637651	0.0397144
SLC25A23	2.72548	3.90399	3.29004	0.000643299	0.0399626
AC083809.1	5.84638	-3.03873	3.2898	0.000647839	0.040141
MSC	4.24097	-2.34432	3.28608	0.000651921	0.0402901
DNAH8	3.17442	-2.48728	3.28489	0.00065426	0.040331
KLF4	-3.40753	3.74322	-3.28353	0.00065718	0.0404073
SCML1	-5.39807	0.702649	-3.28302	0.00066064	0.0405164
AP001059.2	-3.12301	-0.26225	-3.27637	0.000672765	0.0411551
ARLNC1	4.1729	-3.62386	3.2705	0.000686003	0.0417222
TNR	3.31721	0.155075	3.27017	0.000686545	0.0417222
JCHAIN	5.09447	3.71604	3.27056	0.000687242	0.0417222
LINC02334	2.86856	-2.17674	3.26745	0.000692644	0.0418391
SAMD12	4.84665	1.70907	3.26791	0.000692648	0.0418391
CENPUP2	3.30342	1.47217	3.26334	0.000702001	0.0422589
FNDC5	2.55008	-0.729774	3.26286	0.000703113	0.0422589
ALS2CL	3.3139	-0.770676	3.25992	0.000709892	0.0425599
IGHV1-46	-5.9725	-1.32074	-3.25989	0.000715489	0.0426943
SIPA1L2	4.00339	-1.91279	3.25741	0.000715831	0.0426943
CDC25A	3.34271	-2.59558	3.25666	0.000717462	0.0426943
KANK1	2.89084	3.45818	3.2539	0.000723929	0.0428206
NLGN4X	2.98856	-4.65514	3.25351	0.000724847	0.0428206
FAM129A	3.34171	2.23216	3.25348	0.000724928	0.0428206
KLHL30	4.08936	-3.17191	3.25051	0.000732136	0.0431404
DLGAP1	3.69608	-3.67438	3.24925	0.000734998	0.0432031
TP73	4.21822	2.0435	3.24643	0.000742008	0.0435088
NR4A3	4.70769	1.94067	3.24517	0.000745688	0.0436182
SLC30A1	1.98459	3.90848	3.24274	0.000750665	0.0437777
TKTL1	3.63876	-0.83613	3.24219	0.000752056	0.0437777
GUCY1B1	-4.20652	-2.25055	-3.23896	0.000760213	0.0441456
AC004585.1	-5.29528	0.930728	-3.23659	0.000768503	0.0444626
PTP4A3	3.61882	1.3662	3.23517	0.00076937	0.0444626
AC119428.2	2.92106	0.421726	3.23352	0.000773458	0.0445916
GDPD5	3.30101	2.45295	3.23115	0.000779433	0.0448212
WWC1	5.75172	-0.557269	3.23133	0.000784054	0.0448212
IL1A	3.62706	-3.83865	3.22907	0.000784733	0.0448212
RIC8B	3.61962	2.637	3.22877	0.000785497	0.0448212
MIAT	3.37121	4.59428	3.22826	0.000786762	0.0448212
ENOSF1	3.49571	2.90516	3.22729	0.000789239	0.044856
HHAT	4.683	0.999266	3.22517	0.000795656	0.0450804
ARHGAP22	-4.11522	-1.19993	-3.22404	0.000797789	0.0450804
Z99774.1	4.78999	-0.510907	3.22404	0.000798812	0.0450804
AC099521.2	3.90264	-2.60227	3.21603	0.000818584	0.046088
BAALC	-3.4679	-3.37001	-3.21519	0.000820696	0.046099
EPHB1	3.58167	-3.20355	3.21375	0.000824531	0.046128
FAM78B	3.54825	-3.74092	3.21318	0.000826055	0.046128
DMXL2	4.11736	1.05941	3.21239	0.000828404	0.046128
FBLN7	3.18531	-2.42466	3.21207	0.000828984	0.046128
GPRIN3	3.77265	3.0055	3.21082	0.00083242	0.046128
NEXMIF	5.8259	-1.03002	3.21173	0.00083611	0.046128
PHETA1	-2.62425	1.67744	-3.2089	0.000837492	0.046128
IGHV4-39	-5.92849	-0.64579	-3.21093	0.000839024	0.046128
USP46-AS1	2.69	-0.672089	3.20789	0.000840221	0.046128
BX571818.1	2.36676	3.79227	3.20783	0.0008404	0.046128
HOXA1	3.32957	-1.86668	3.20649	0.000844039	0.0462222
GNB4	-2.60899	3.69838	-3.20151	0.000857652	0.0468609
MGLL	3.20918	1.6573	3.19794	0.000867577	0.0472957
LINC00944	4.11243	-2.44505	3.19502	0.000876027	0.0476483
PIK3R6	3.39416	-0.802039	3.19417	0.000878138	0.0476554
LILRA4	6.02427	3.05716	3.19537	0.000883204	0.0478223
PTCH1	3.46403	2.54517	3.18664	0.000899633	0.0486024
PTMS	3.92512	1.77472	3.1803	0.000918248	0.0494787
NLRP3	4.02904	0.213804	3.1796	0.000920376	0.0494787
IKZF2	-3.47951	2.99347	-3.17897	0.000922028	0.0494787
TREM1	-4.61712	-0.213673	-3.17626	0.000931215	0.0498605
ESAM	-3.26198	0.414168	-3.17437	0.000935675	0.0499357
KIF5A	3.90663	0.161343	3.17317	0.000939443	0.0499357
TREML1	-4.01683	-0.816233	-3.17291	0.000940291	0.0499357
ICAM1	2.37145	3.81905	3.17214	0.000942357	0.0499357
ENAH	-3.36995	-2.82196	-3.17193	0.000943006	0.0499357
HNRNPA1P9	-3.42608	-2.94444	-3.171	0.000945798	0.0499735
