# Supplementary material for: Germinal center trajectories and transcriptional signatures define CLL subtypes and their pathway regulators
Source: PLoS One. 2025 Oct 22;20(10):e0335069. doi: 10.1371/journal.pone.0335069 (PMC12543202; doi:10.1371/journal.pone.0335069)
Supplement: S4 File — Lists of deregulated Metascape pathways for the pairwise comparisons (mutated vs unmutated, bright vs mutated and bright vs unmutated). (XLSX) [file pone.0335069.s007.xlsx]

## Sheet: Metascape_mutatedVSunmutated
Supplementary file 4. Pathway results. Lists of deregulated Metascape pathways for the pairwise comparisons (mutated vs unmutated, bright vs mutated and bright vs unmutated). Plotted/selected pathways are in red.
GroupID	Category	Term	Description	LogP	Log(q-value)	Genes	Symbols	InTerm_InList
1_Summary	GO Biological Processes	GO:1903115	regulation of actin filament-based movement	-5.52836	-1.18346	857,3759,10630,54795,25959,53904,8626,8001	CAV1,KCNJ2,PDPN,TRPM4,KANK2,MYO3A,TP63,GLRA3	8/-
1_Member	GO Biological Processes	GO:1903115	regulation of actin filament-based movement	-5.52836	-1.18346	857,3759,10630,54795	CAV1,KCNJ2,PDPN,TRPM4	4/40
1_Member	GO Biological Processes	GO:0086004	regulation of cardiac muscle cell contraction	-4.08307	-0.492079	857,3759,54795	CAV1,KCNJ2,TRPM4	3/34
1_Member	GO Biological Processes	GO:0086091	regulation of heart rate by cardiac conduction	-3.86994	-0.492079	857,3759,54795	CAV1,KCNJ2,TRPM4	3/40
1_Member	GO Biological Processes	GO:0051899	membrane depolarization	-3.4574	-0.239617	857,3759,54795	CAV1,KCNJ2,TRPM4	3/55
1_Member	GO Biological Processes	GO:0032970	regulation of actin filament-based process	-3.40843	-0.239617	857,3759,10630,25959,53904,54795	CAV1,KCNJ2,PDPN,KANK2,MYO3A,TRPM4	6/385
1_Member	GO Biological Processes	GO:0098900	regulation of action potential	-3.36736	-0.226575	857,3759,54795	CAV1,KCNJ2,TRPM4	3/59
1_Member	GO Biological Processes	GO:0061337	cardiac conduction	-3.18632	-0.163638	857,3759,54795	CAV1,KCNJ2,TRPM4	3/68
1_Member	GO Biological Processes	GO:0055117	regulation of cardiac muscle contraction	-3.02901	-0.0565221	857,3759,54795	CAV1,KCNJ2,TRPM4	3/77
1_Member	GO Biological Processes	GO:0051262	protein tetramerization	-2.80584	0	3759,8626,54795	KCNJ2,TP63,TRPM4	3/92
1_Member	GO Biological Processes	GO:0006942	regulation of striated muscle contraction	-2.72726	0	857,3759,54795	CAV1,KCNJ2,TRPM4	3/98
1_Member	GO Biological Processes	GO:0002027	regulation of heart rate	-2.65366	0	857,3759,54795	CAV1,KCNJ2,TRPM4	3/104
1_Member	GO Biological Processes	GO:0051259	protein complex oligomerization	-2.43358	0	3759,8001,8626,54795	KCNJ2,GLRA3,TP63,TRPM4	4/254
1_Member	GO Biological Processes	GO:0006937	regulation of muscle contraction	-2.08003	0	857,3759,54795	CAV1,KCNJ2,TRPM4	3/167
2_Summary	GO Biological Processes	GO:2001235	positive regulation of apoptotic signaling pathway	-4.5384	-0.494524	857,1687,4055,8626,153090,3642,10630,81029,26047	CAV1,GSDME,LTBR,TP63,DAB2IP,INSM1,PDPN,WNT5B,CNTNAP2	9/-
2_Member	GO Biological Processes	GO:2001235	positive regulation of apoptotic signaling pathway	-4.5384	-0.494524	857,1687,4055,8626,153090	CAV1,GSDME,LTBR,TP63,DAB2IP	5/143
2_Member	GO Biological Processes	GO:0002067	glandular epithelial cell differentiation	-3.26345	-0.197305	857,3642,8626	CAV1,INSM1,TP63	3/64
2_Member	GO Biological Processes	GO:0002065	columnar/cuboidal epithelial cell differentiation	-2.60709	0	857,3642,8626	CAV1,INSM1,TP63	3/108
2_Member	GO Biological Processes	GO:2001233	regulation of apoptotic signaling pathway	-2.51705	0	857,1687,4055,8626,153090	CAV1,GSDME,LTBR,TP63,DAB2IP	5/396
2_Member	GO Biological Processes	GO:0030855	epithelial cell differentiation	-2.32143	0	857,1687,3642,8626,10630,81029	CAV1,GSDME,INSM1,TP63,PDPN,WNT5B	6/631
2_Member	WikiPathways	WP5316	Primary ovarian insufficiency	-2.03155	0	857,8626,26047	CAV1,TP63,CNTNAP2	3/174
3_Summary	GO Biological Processes	GO:1905952	regulation of lipid localization	-3.9962	-0.492079	857,1407,4023,5444,339221	CAV1,CRY1,LPL,PON1,ENPP7	5/-
3_Member	GO Biological Processes	GO:1905952	regulation of lipid localization	-3.9962	-0.492079	857,1407,4023,5444,339221	CAV1,CRY1,LPL,PON1,ENPP7	5/186
3_Member	GO Biological Processes	GO:0032373	positive regulation of sterol transport	-3.90303	-0.492079	857,5444,339221	CAV1,PON1,ENPP7	3/39
3_Member	GO Biological Processes	GO:0032376	positive regulation of cholesterol transport	-3.90303	-0.492079	857,5444,339221	CAV1,PON1,ENPP7	3/39
3_Member	GO Biological Processes	GO:1905954	positive regulation of lipid localization	-3.7546	-0.451088	857,4023,5444,339221	CAV1,LPL,PON1,ENPP7	4/112
3_Member	GO Biological Processes	GO:0032368	regulation of lipid transport	-3.20792	-0.164044	857,1407,5444,339221	CAV1,CRY1,PON1,ENPP7	4/156
3_Member	GO Biological Processes	GO:0032371	regulation of sterol transport	-2.93462	-0.0368744	857,5444,339221	CAV1,PON1,ENPP7	3/83
3_Member	GO Biological Processes	GO:0032374	regulation of cholesterol transport	-2.93462	-0.0368744	857,5444,339221	CAV1,PON1,ENPP7	3/83
3_Member	GO Biological Processes	GO:0032370	positive regulation of lipid transport	-2.87564	-0.00785436	857,5444,339221	CAV1,PON1,ENPP7	3/87
3_Member	GO Biological Processes	GO:0055088	lipid homeostasis	-2.0181	0	857,4023,339221	CAV1,LPL,ENPP7	3/176
4_Summary	GO Biological Processes	GO:0033144	negative regulation of intracellular steroid hormone receptor signaling pathway	-3.97196	-0.492079	1407,8626,25959	CRY1,TP63,KANK2	3/-
4_Member	GO Biological Processes	GO:0033144	negative regulation of intracellular steroid hormone receptor signaling pathway	-3.97196	-0.492079	1407,8626,25959	CRY1,TP63,KANK2	3/37
4_Member	GO Biological Processes	GO:0033143	regulation of intracellular steroid hormone receptor signaling pathway	-3.09639	-0.093906	1407,8626,25959	CRY1,TP63,KANK2	3/73
5_Summary	GO Biological Processes	GO:0031670	cellular response to nutrient	-3.90303	-0.492079	4023,5251,5337,3759,4055	LPL,PHEX,PLD1,KCNJ2,LTBR	5/-
5_Member	GO Biological Processes	GO:0031670	cellular response to nutrient	-3.90303	-0.492079	4023,5251,5337	LPL,PHEX,PLD1	3/39
5_Member	GO Biological Processes	GO:0071496	cellular response to external stimulus	-2.88386	-0.00785436	3759,4023,4055,5251,5337	KCNJ2,LPL,LTBR,PHEX,PLD1	5/326
5_Member	GO Biological Processes	GO:0007584	response to nutrient	-2.16097	0	4023,5251,5337	LPL,PHEX,PLD1	3/156
6_Summary	GO Biological Processes	GO:0008285	negative regulation of cell population proliferation	-3.83698	-0.492079	857,1687,3642,7483,10630,23641,25959,153090,339221	CAV1,GSDME,INSM1,WNT9A,PDPN,LDOC1,KANK2,DAB2IP,ENPP7	9/-
6_Member	GO Biological Processes	GO:0008285	negative regulation of cell population proliferation	-3.83698	-0.492079	857,1687,3642,7483,10630,23641,25959,153090,339221	CAV1,GSDME,INSM1,WNT9A,PDPN,LDOC1,KANK2,DAB2IP,ENPP7	9/791
7_Summary	GO Biological Processes	GO:0030111	regulation of Wnt signaling pathway	-3.68288	-0.417156	857,27303,54795,79816,81029,153090	CAV1,RBMS3,TRPM4,TLE6,WNT5B,DAB2IP	6/-
7_Member	GO Biological Processes	GO:0030111	regulation of Wnt signaling pathway	-3.68288	-0.417156	857,27303,54795,79816,81029,153090	CAV1,RBMS3,TRPM4,TLE6,WNT5B,DAB2IP	6/342
7_Member	GO Biological Processes	GO:0090090	negative regulation of canonical Wnt signaling pathway	-3.32733	-0.212878	857,27303,79816,153090	CAV1,RBMS3,TLE6,DAB2IP	4/145
7_Member	GO Biological Processes	GO:0060828	regulation of canonical Wnt signaling pathway	-3.26406	-0.197305	857,27303,54795,79816,153090	CAV1,RBMS3,TRPM4,TLE6,DAB2IP	5/268
7_Member	GO Biological Processes	GO:0030178	negative regulation of Wnt signaling pathway	-3.00348	-0.0565221	857,27303,79816,153090	CAV1,RBMS3,TLE6,DAB2IP	4/177
8_Summary	GO Biological Processes	GO:0071396	cellular response to lipid	-3.43496	-0.239617	4023,5251,7483,23641,81029,153090,389643,6862,857,1414,1687,53904,344658,5596,10630,8110,79816	LPL,PHEX,WNT9A,LDOC1,WNT5B,DAB2IP,NUGGC,TBXT,CAV1,CRYBB1,GSDME,MYO3A,SAMD7,MAPK4,PDPN,DPF3,TLE6	17/-
8_Member	GO Biological Processes	GO:0071396	cellular response to lipid	-3.43496	-0.239617	4023,5251,7483,23641,81029,153090,389643	LPL,PHEX,WNT9A,LDOC1,WNT5B,DAB2IP,NUGGC	7/536
8_Member	Canonical Pathways	M5493	WNT SIGNALING	-2.84722	0	6862,7483,81029	TBXT,WNT9A,WNT5B	3/89
8_Member	GO Biological Processes	GO:0060070	canonical Wnt signaling pathway	-2.66561	0	857,7483,81029	CAV1,WNT9A,WNT5B	3/103
8_Member	GO Biological Processes	GO:0007423	sensory organ development	-2.49546	0	1414,1687,7483,53904,81029,344658	CRYBB1,GSDME,WNT9A,MYO3A,WNT5B,SAMD7	6/581
8_Member	WikiPathways	WP4787	Osteoblast differentiation and related diseases	-2.48802	0	5596,7483,81029	MAPK4,WNT9A,WNT5B	3/119
8_Member	GO Biological Processes	GO:0045165	cell fate commitment	-2.41547	0	6862,7483,10630,81029	TBXT,WNT9A,PDPN,WNT5B	4/257
8_Member	KEGG Pathway	hsa05225	Hepatocellular carcinoma	-2.07297	0	7483,8110,81029	WNT9A,DPF3,WNT5B	3/168
8_Member	KEGG Pathway	hsa04310	Wnt signaling pathway	-2.03155	0	7483,79816,81029	WNT9A,TLE6,WNT5B	3/174
8_Member	GO Biological Processes	GO:0043010	camera-type eye development	-2.01519	0	1414,7483,81029,344658	CRYBB1,WNT9A,WNT5B,SAMD7	4/335
9_Summary	GO Biological Processes	GO:0051056	regulation of small GTPase mediated signal transduction	-3.01831	-0.0565221	8437,23362,25959,153090,153478,4884,10752,26047	RASAL1,PSD3,KANK2,DAB2IP,PLEKHG4B,NPTX1,CHL1,CNTNAP2	8/-
9_Member	GO Biological Processes	GO:0051056	regulation of small GTPase mediated signal transduction	-3.01831	-0.0565221	8437,23362,25959,153090,153478	RASAL1,PSD3,KANK2,DAB2IP,PLEKHG4B	5/304
9_Member	GO Biological Processes	GO:0048812	neuron projection morphogenesis	-2.15192	0	4884,10752,26047,153090,153478	NPTX1,CHL1,CNTNAP2,DAB2IP,PLEKHG4B	5/484
9_Member	GO Biological Processes	GO:0120039	plasma membrane bounded cell projection morphogenesis	-2.13363	0	4884,10752,26047,153090,153478	NPTX1,CHL1,CNTNAP2,DAB2IP,PLEKHG4B	5/489
9_Member	GO Biological Processes	GO:0048858	cell projection morphogenesis	-2.11556	0	4884,10752,26047,153090,153478	NPTX1,CHL1,CNTNAP2,DAB2IP,PLEKHG4B	5/494
10_Summary	GO Biological Processes	GO:0046434	organophosphate catabolic process	-2.94119	-0.0368744	5337,5444,83594,387712	PLD1,PON1,NUDT12,ENO4	4/-
10_Member	GO Biological Processes	GO:0046434	organophosphate catabolic process	-2.94119	-0.0368744	5337,5444,83594,387712	PLD1,PON1,NUDT12,ENO4	4/184
11_Summary	GO Biological Processes	GO:0042476	odontogenesis	-2.46766	0	5083,5251,8626	PAX9,PHEX,TP63	3/-
11_Member	GO Biological Processes	GO:0042476	odontogenesis	-2.46766	0	5083,5251,8626	PAX9,PHEX,TP63	3/121
12_Summary	Reactome Gene Sets	R-HSA-9709957	Sensory Perception	-2.39581	0	3759,4023,9672,53904,54795,339768,1687	KCNJ2,LPL,SDC3,MYO3A,TRPM4,ESPNL,GSDME	7/-
12_Member	Reactome Gene Sets	R-HSA-9709957	Sensory Perception	-2.39581	0	3759,4023,9672,53904,54795,339768	KCNJ2,LPL,SDC3,MYO3A,TRPM4,ESPNL	6/609
12_Member	GO Biological Processes	GO:0007605	sensory perception of sound	-2.12342	0	1687,53904,339768	GSDME,MYO3A,ESPNL	3/161
13_Summary	GO Biological Processes	GO:0007623	circadian rhythm	-2.32568	0	1407,1960,83594	CRY1,EGR3,NUDT12	3/-
13_Member	GO Biological Processes	GO:0007623	circadian rhythm	-2.32568	0	1407,1960,83594	CRY1,EGR3,NUDT12	3/136
14_Summary	Reactome Gene Sets	R-HSA-9012999	RHO GTPase cycle	-2.28676	0	857,5337,7535,65124,153478,5596,3817	CAV1,PLD1,ZAP70,SOWAHC,PLEKHG4B,MAPK4,KLK2	7/-
14_Member	Reactome Gene Sets	R-HSA-9012999	RHO GTPase cycle	-2.28676	0	857,5337,7535,65124,153478	CAV1,PLD1,ZAP70,SOWAHC,PLEKHG4B	5/449
14_Member	Reactome Gene Sets	R-HSA-8980692	RHOA GTPase cycle	-2.23203	0	857,5337,65124	CAV1,PLD1,SOWAHC	3/147
14_Member	Reactome Gene Sets	R-HSA-9013148	CDC42 GTPase cycle	-2.16864	0	857,5337,153478	CAV1,PLD1,PLEKHG4B	3/155
14_Member	WikiPathways	WP437	EGF EGFR signaling pathway	-2.13828	0	857,5337,5596	CAV1,PLD1,MAPK4	3/159
14_Member	Reactome Gene Sets	R-HSA-194315	Signaling by Rho GTPases	-2.09056	0	857,3817,5337,7535,65124,153478	CAV1,KLK2,PLD1,ZAP70,SOWAHC,PLEKHG4B	6/706
14_Member	Reactome Gene Sets	R-HSA-9716542	Signaling by Rho GTPases, Miro GTPases and RHOBTB3	-2.04535	0	857,3817,5337,7535,65124,153478	CAV1,KLK2,PLD1,ZAP70,SOWAHC,PLEKHG4B	6/722
15_Summary	GO Biological Processes	GO:0022409	positive regulation of cell-cell adhesion	-2.06007	0	857,1960,7535,10630,6862,8110,81029	CAV1,EGR3,ZAP70,PDPN,TBXT,DPF3,WNT5B	7/-
15_Member	GO Biological Processes	GO:0022409	positive regulation of cell-cell adhesion	-2.06007	0	857,1960,7535,10630	CAV1,EGR3,ZAP70,PDPN	4/325
15_Member	GO Biological Processes	GO:0061061	muscle structure development	-2.02514	0	857,1960,6862,8110,81029	CAV1,EGR3,TBXT,DPF3,WNT5B	5/520

## Sheet: Metascape_brightVSmutated
Supplementary file 4. Pathway results. Lists of deregulated Metascape pathways for the pairwise comparisons (mutated vs unmutated, bright vs mutated and bright vs unmutated). Plotted/selected pathways are in red.
GroupID	Category	Term	Description	LogP	Log(q-value)	Genes	Symbols	InTerm_InList
1_Summary	GO Biological Processes	GO:0002377	immunoglobulin production	-11.7204	-7.45846	959,28516,28773,28776,28817,28826,28870,28885,28891,28894,28896,28919,28931,28943,1191,2205,3902,6966,10332,28455,117157,102723170	CD40LG,TRDV3,IGLV9-49,IGLV7-43,IGLV2-8,IGLV1-36,IGKV6D-21,IGKV2D-24,IGKV1D-43,IGKV1D-37,IGKV1D-33,IGKV2-30,IGKV1-37,IGKV1-6,CLU,FCER1A,LAG3,TRGC1,CLEC4M,IGHV2-26,SH2D1B,IGHV3-64D	22/-
1_Member	GO Biological Processes	GO:0002377	immunoglobulin production	-11.7204	-7.45846	959,28516,28773,28776,28817,28826,28870,28885,28891,28894,28896,28919,28931,28943	CD40LG,TRDV3,IGLV9-49,IGLV7-43,IGLV2-8,IGLV1-36,IGKV6D-21,IGKV2D-24,IGKV1D-43,IGKV1D-37,IGKV1D-33,IGKV2-30,IGKV1-37,IGKV1-6	14/135
1_Member	GO Biological Processes	GO:0002440	production of molecular mediator of immune response	-11.5023	-7.45846	959,28516,28773,28776,28817,28826,28870,28885,28891,28894,28896,28919,28931,28943	CD40LG,TRDV3,IGLV9-49,IGLV7-43,IGLV2-8,IGLV1-36,IGKV6D-21,IGKV2D-24,IGKV1D-43,IGKV1D-37,IGKV1D-33,IGKV2-30,IGKV1-37,IGKV1-6	14/140
1_Member	GO Biological Processes	GO:0002250	adaptive immune response	-8.31293	-4.57008	959,1191,2205,3902,6966,10332,28455,28516,28773,28776,28817,28826,28870,28885,28891,28894,28896,28919,28931,28943,117157,102723170	CD40LG,CLU,FCER1A,LAG3,TRGC1,CLEC4M,IGHV2-26,TRDV3,IGLV9-49,IGLV7-43,IGLV2-8,IGLV1-36,IGKV6D-21,IGKV2D-24,IGKV1D-43,IGKV1D-37,IGKV1D-33,IGKV2-30,IGKV1-37,IGKV1-6,SH2D1B,IGHV3-64D	22/653
2_Summary	GO Biological Processes	GO:0007599	hemostasis	-8.94802	-5.08023	948,959,2162,2815,3827,4778,5028,5196,5627,7450,7980,340205,375033,1191,1950,5473,6915,51266,3552,120425,6507,2983,11326,111,5732	CD36,CD40LG,F13A1,GP9,KNG1,NFE2,P2RY1,PF4,PROS1,VWF,TFPI2,TREML1,PEAR1,CLU,EGF,PPBP,TBXA2R,CLEC1B,IL1A,JAML,SLC1A3,GUCY1B1,VSIG4,ADCY5,PTGER2	25/-
2_Member	GO Biological Processes	GO:0007599	hemostasis	-8.94802	-5.08023	948,959,2162,2815,3827,4778,5028,5196,5627,7450,7980,340205,375033	CD36,CD40LG,F13A1,GP9,KNG1,NFE2,P2RY1,PF4,PROS1,VWF,TFPI2,TREML1,PEAR1	13/180
2_Member	GO Biological Processes	GO:0007596	blood coagulation	-8.07611	-4.45352	948,959,2162,2815,3827,5028,5196,5627,7450,7980,340205,375033	CD36,CD40LG,F13A1,GP9,KNG1,P2RY1,PF4,PROS1,VWF,TFPI2,TREML1,PEAR1	12/174
2_Member	GO Biological Processes	GO:0050817	coagulation	-8.02027	-4.45352	948,959,2162,2815,3827,5028,5196,5627,7450,7980,340205,375033	CD36,CD40LG,F13A1,GP9,KNG1,P2RY1,PF4,PROS1,VWF,TFPI2,TREML1,PEAR1	12/176
2_Member	Reactome Gene Sets	R-HSA-76002	Platelet activation, signaling and aggregation	-6.98129	-3.53947	948,1191,1950,2162,2815,3827,5028,5196,5473,5627,6915,7450,51266	CD36,CLU,EGF,F13A1,GP9,KNG1,P2RY1,PF4,PPBP,PROS1,TBXA2R,VWF,CLEC1B	13/263
2_Member	GO Biological Processes	GO:0042060	wound healing	-6.85518	-3.46452	948,959,2162,2815,3552,3827,5028,5196,5627,7450,7980,120425,340205,375033	CD36,CD40LG,F13A1,GP9,IL1A,KNG1,P2RY1,PF4,PROS1,VWF,TFPI2,JAML,TREML1,PEAR1	14/318
2_Member	Reactome Gene Sets	R-HSA-140877	Formation of Fibrin Clot (Clotting Cascade)	-6.36746	-3.10174	2162,2815,3827,5196,5627,7450	F13A1,GP9,KNG1,PF4,PROS1,VWF	6/39
2_Member	GO Biological Processes	GO:0050878	regulation of body fluid levels	-6.30723	-3.07628	948,959,2162,2815,3827,4778,5028,5196,5627,6915,7450,7980,340205,375033	CD36,CD40LG,F13A1,GP9,KNG1,NFE2,P2RY1,PF4,PROS1,TBXA2R,VWF,TFPI2,TREML1,PEAR1	14/353
2_Member	Reactome Gene Sets	R-HSA-114608	Platelet degranulation	-6.23864	-3.03986	948,1191,1950,2162,3827,5196,5473,5627,7450	CD36,CLU,EGF,F13A1,KNG1,PF4,PPBP,PROS1,VWF	9/129
2_Member	Reactome Gene Sets	R-HSA-76005	Response to elevated platelet cytosolic Ca2+	-6.09926	-2.93044	948,1191,1950,2162,3827,5196,5473,5627,7450	CD36,CLU,EGF,F13A1,KNG1,PF4,PPBP,PROS1,VWF	9/134
2_Member	GO Biological Processes	GO:0009611	response to wounding	-6.06613	-2.92535	948,959,2162,2815,3552,3827,5028,5196,5627,6507,7450,7980,120425,340205,375033	CD36,CD40LG,F13A1,GP9,IL1A,KNG1,P2RY1,PF4,PROS1,SLC1A3,VWF,TFPI2,JAML,TREML1,PEAR1	15/426
2_Member	Reactome Gene Sets	R-HSA-109582	Hemostasis	-4.69928	-1.75232	948,1191,1950,2162,2815,2983,3827,4778,5028,5196,5473,5627,6915,7450,51266,120425	CD36,CLU,EGF,F13A1,GP9,GUCY1B1,KNG1,NFE2,P2RY1,PF4,PPBP,PROS1,TBXA2R,VWF,CLEC1B,JAML	16/622
2_Member	Reactome Gene Sets	R-HSA-140837	Intrinsic Pathway of Fibrin Clot Formation	-4.62129	-1.70775	2815,3827,5627,7450	GP9,KNG1,PROS1,VWF	4/23
2_Member	KEGG Pathway	hsa04610	Complement and coagulation cascades	-4.33554	-1.46776	1191,2162,3827,5627,7450,11326	CLU,F13A1,KNG1,PROS1,VWF,VSIG4	6/86
2_Member	GO Biological Processes	GO:0030168	platelet activation	-3.96911	-1.16827	959,5028,5196,7450,340205,375033	CD40LG,P2RY1,PF4,VWF,TREML1,PEAR1	6/100
2_Member	WikiPathways	WP558	Complement and coagulation cascades	-3.02952	-0.515617	1191,3827,5627,7450	CLU,KNG1,PROS1,VWF	4/58
2_Member	WikiPathways	WP3896	Dengue 2 interactions with complement and coagulation cascades	-3.00155	-0.502359	1191,3827,5627,7450	CLU,KNG1,PROS1,VWF	4/59
2_Member	GO Biological Processes	GO:0007204	positive regulation of cytosolic calcium ion concentration	-2.81159	-0.369773	111,948,3827,5028,5732,6915	ADCY5,CD36,KNG1,P2RY1,PTGER2,TBXA2R	6/165
2_Member	GO Biological Processes	GO:0030193	regulation of blood coagulation	-2.74812	-0.332633	948,3827,5627,6915	CD36,KNG1,PROS1,TBXA2R	4/69
2_Member	GO Biological Processes	GO:1900046	regulation of hemostasis	-2.70241	-0.301992	948,3827,5627,6915	CD36,KNG1,PROS1,TBXA2R	4/71
2_Member	GO Biological Processes	GO:0050818	regulation of coagulation	-2.63652	-0.255409	948,3827,5627,6915	CD36,KNG1,PROS1,TBXA2R	4/74
3_Summary	GO Biological Processes	GO:0086009	membrane repolarization	-7.48369	-3.98389	3736,3753,3760,3762,10008,123041,948,2983,3816,3827,4886,5028,6507,6915,8714,83988,2899,3359,6622,57502,2205,2798,8618,8825,30061,56245,192683,162514,2815,55283,54602,111,2017,9229,29909	KCNA1,KCNE1,KCNJ3,KCNJ5,KCNE3,SLC24A4,CD36,GUCY1B1,KLK1,KNG1,NPY1R,P2RY1,SLC1A3,TBXA2R,ABCC3,NCALD,GRIK3,HTR3A,SNCA,NLGN4X,FCER1A,GNRHR,CADPS,LIN7A,SLC40A1,EPCIP,SCAMP5,TRPV3,GP9,MCOLN3,NDFIP2,ADCY5,CTTN,DLGAP1,GPR171	35/-
3_Member	GO Biological Processes	GO:0086009	membrane repolarization	-7.48369	-3.98389	3736,3753,3760,3762,10008,123041	KCNA1,KCNE1,KCNJ3,KCNJ5,KCNE3,SLC24A4	6/26
3_Member	GO Biological Processes	GO:0086011	membrane repolarization during action potential	-6.38867	-3.10174	3736,3753,3760,3762,10008	KCNA1,KCNE1,KCNJ3,KCNJ5,KCNE3	5/21
3_Member	GO Biological Processes	GO:0098915	membrane repolarization during ventricular cardiac muscle cell action potential	-5.84585	-2.75622	3753,3760,3762,10008	KCNE1,KCNJ3,KCNJ5,KCNE3	4/12
3_Member	GO Biological Processes	GO:0099625	ventricular cardiac muscle cell membrane repolarization	-5.84585	-2.75622	3753,3760,3762,10008	KCNE1,KCNJ3,KCNJ5,KCNE3	4/12
3_Member	GO Biological Processes	GO:0086013	membrane repolarization during cardiac muscle cell action potential	-4.87555	-1.87307	3753,3760,3762,10008	KCNE1,KCNJ3,KCNJ5,KCNE3	4/20
3_Member	GO Biological Processes	GO:0099622	cardiac muscle cell membrane repolarization	-4.87555	-1.87307	3753,3760,3762,10008	KCNE1,KCNJ3,KCNJ5,KCNE3	4/20
3_Member	GO Biological Processes	GO:0086005	ventricular cardiac muscle cell action potential	-4.78632	-1.82163	3753,3760,3762,10008	KCNE1,KCNJ3,KCNJ5,KCNE3	4/21
3_Member	GO Biological Processes	GO:0003013	circulatory system process	-4.49969	-1.61719	948,2983,3753,3760,3762,3816,3827,4886,5028,6507,6915,8714,10008,83988	CD36,GUCY1B1,KCNE1,KCNJ3,KCNJ5,KLK1,KNG1,NPY1R,P2RY1,SLC1A3,TBXA2R,ABCC3,KCNE3,NCALD	14/508
3_Member	GO Biological Processes	GO:0086091	regulation of heart rate by cardiac conduction	-3.65075	-0.940021	3753,3760,3762,10008	KCNE1,KCNJ3,KCNJ5,KCNE3	4/40
3_Member	GO Biological Processes	GO:0071805	potassium ion transmembrane transport	-3.59938	-0.917239	3736,3753,3760,3762,6507,10008,123041	KCNA1,KCNE1,KCNJ3,KCNJ5,SLC1A3,KCNE3,SLC24A4	7/165
3_Member	GO Biological Processes	GO:0008015	blood circulation	-3.48008	-0.807275	2983,3753,3760,3762,3816,3827,4886,5028,6915,10008,83988	GUCY1B1,KCNE1,KCNJ3,KCNJ5,KLK1,KNG1,NPY1R,P2RY1,TBXA2R,KCNE3,NCALD	11/418
3_Member	GO Biological Processes	GO:0086002	cardiac muscle cell action potential involved in contraction	-3.45114	-0.796429	3753,3760,3762,10008	KCNE1,KCNJ3,KCNJ5,KCNE3	4/45
3_Member	GO Biological Processes	GO:0006813	potassium ion transport	-3.42956	-0.788881	3736,3753,3760,3762,6507,10008,123041	KCNA1,KCNE1,KCNJ3,KCNJ5,SLC1A3,KCNE3,SLC24A4	7/176
3_Member	GO Biological Processes	GO:0042391	regulation of membrane potential	-3.24522	-0.645003	948,2899,3359,3736,3753,3760,3762,6622,10008,57502,123041	CD36,GRIK3,HTR3A,KCNA1,KCNE1,KCNJ3,KCNJ5,SNCA,KCNE3,NLGN4X,SLC24A4	11/446
3_Member	GO Biological Processes	GO:0086003	cardiac muscle cell contraction	-3.24172	-0.645003	3753,3760,3762,10008	KCNE1,KCNJ3,KCNJ5,KCNE3	4/51
3_Member	GO Biological Processes	GO:0086001	cardiac muscle cell action potential	-3.08711	-0.548382	3753,3760,3762,10008	KCNE1,KCNJ3,KCNJ5,KCNE3	4/56
3_Member	GO Biological Processes	GO:0140352	export from cell	-3.01483	-0.508779	2205,2798,3753,6622,8618,8825,10008,30061,56245,123041,192683	FCER1A,GNRHR,KCNE1,SNCA,CADPS,LIN7A,KCNE3,SLC40A1,EPCIP,SLC24A4,SCAMP5	11/476
3_Member	GO Biological Processes	GO:0140115	export across plasma membrane	-2.97411	-0.488769	3753,10008,30061,123041	KCNE1,KCNE3,SLC40A1,SLC24A4	4/60
3_Member	GO Biological Processes	GO:0001508	action potential	-2.97035	-0.488769	3736,3753,3760,3762,10008	KCNA1,KCNE1,KCNJ3,KCNJ5,KCNE3	5/103
3_Member	GO Biological Processes	GO:0098739	import across plasma membrane	-2.83853	-0.385724	948,3760,3762,6507,123041,162514	CD36,KCNJ3,KCNJ5,SLC1A3,SLC24A4,TRPV3	6/163
3_Member	GO Biological Processes	GO:0061337	cardiac conduction	-2.77154	-0.340448	3753,3760,3762,10008	KCNE1,KCNJ3,KCNJ5,KCNE3	4/68
3_Member	GO Biological Processes	GO:0070252	actin-mediated cell contraction	-2.59427	-0.227087	3753,3760,3762,10008	KCNE1,KCNJ3,KCNJ5,KCNE3	4/76
3_Member	GO Biological Processes	GO:0098662	inorganic cation transmembrane transport	-2.53525	-0.198946	2815,3359,3736,3753,3760,3762,6507,10008,30061,55283,123041,162514	GP9,HTR3A,KCNA1,KCNE1,KCNJ3,KCNJ5,SLC1A3,KCNE3,SLC40A1,MCOLN3,SLC24A4,TRPV3	12/630
3_Member	GO Biological Processes	GO:0030001	metal ion transport	-2.51318	-0.185314	2815,3736,3753,3760,3762,6507,10008,30061,54602,55283,123041,162514	GP9,KCNA1,KCNE1,KCNJ3,KCNJ5,SLC1A3,KCNE3,SLC40A1,NDFIP2,MCOLN3,SLC24A4,TRPV3	12/634
3_Member	GO Biological Processes	GO:0060048	cardiac muscle contraction	-2.4558	-0.140281	3753,3760,3762,10008	KCNE1,KCNJ3,KCNJ5,KCNE3	4/83
3_Member	Reactome Gene Sets	R-HSA-977444	GABA B receptor activation	-2.39134	-0.0956581	111,3760,3762	ADCY5,KCNJ3,KCNJ5	3/43
3_Member	Reactome Gene Sets	R-HSA-991365	Activation of GABAB receptors	-2.39134	-0.0956581	111,3760,3762	ADCY5,KCNJ3,KCNJ5	3/43
3_Member	GO Biological Processes	GO:0032410	negative regulation of transporter activity	-2.23121	-0.00688151	3753,6622,10008,54602	KCNE1,SNCA,KCNE3,NDFIP2	4/96
3_Member	KEGG Pathway	hsa04713	Circadian entrainment	-2.21542	-0.000851903	111,2983,3760,3762	ADCY5,GUCY1B1,KCNJ3,KCNJ5	4/97
3_Member	GO Biological Processes	GO:0060047	heart contraction	-2.16918	0	3753,3760,3762,10008	KCNE1,KCNJ3,KCNJ5,KCNE3	4/100
3_Member	GO Biological Processes	GO:0030048	actin filament-based movement	-2.15412	0	3753,3760,3762,10008	KCNE1,KCNJ3,KCNJ5,KCNE3	4/101
3_Member	GO Biological Processes	GO:0002027	regulation of heart rate	-2.11	0	3753,3760,3762,10008	KCNE1,KCNJ3,KCNJ5,KCNE3	4/104
3_Member	GO Biological Processes	GO:0098659	inorganic cation import across plasma membrane	-2.11	0	3760,3762,123041,162514	KCNJ3,KCNJ5,SLC24A4,TRPV3	4/104
3_Member	GO Biological Processes	GO:0099587	inorganic ion import across plasma membrane	-2.11	0	3760,3762,123041,162514	KCNJ3,KCNJ5,SLC24A4,TRPV3	4/104
3_Member	GO Biological Processes	GO:0098660	inorganic ion transmembrane transport	-2.0585	0	2815,3359,3736,3753,3760,3762,6507,10008,30061,55283,123041,162514	GP9,HTR3A,KCNA1,KCNE1,KCNJ3,KCNJ5,SLC1A3,KCNE3,SLC40A1,MCOLN3,SLC24A4,TRPV3	12/726
3_Member	GO Biological Processes	GO:0098655	monoatomic cation transmembrane transport	-2.01651	0	2815,3736,3753,3760,3762,6507,10008,30061,55283,123041,162514	GP9,KCNA1,KCNE1,KCNJ3,KCNJ5,SLC1A3,KCNE3,SLC40A1,MCOLN3,SLC24A4,TRPV3	11/646
3_Member	GO Biological Processes	GO:0044057	regulation of system process	-2.00498	0	2017,3736,3753,3760,3762,6915,9229,10008,29909,57502	CTTN,KCNA1,KCNE1,KCNJ3,KCNJ5,TBXA2R,DLGAP1,KCNE3,GPR171,NLGN4X	10/561
4_Summary	Reactome Gene Sets	R-HSA-217271	FMO oxidises nucleophiles	-6.38714	-3.10174	2326,2327,2328,4258,27284,219970,586,2681,6507,9200	FMO1,FMO2,FMO3,MGST2,SULT1B1,GLYATL2,BCAT1,GGTA1,SLC1A3,HACD1	10/-
4_Member	Reactome Gene Sets	R-HSA-217271	FMO oxidises nucleophiles	-6.38714	-3.10174	2326,2327,2328	FMO1,FMO2,FMO3	3/3
4_Member	WikiPathways	WP688	Catalytic cycle of mammalian flavin containing monooxygenases FMOs	-5.39195	-2.3258	2326,2327,2328	FMO1,FMO2,FMO3	3/5
4_Member	KEGG Pathway	hsa00430	Taurine and hypotaurine metabolism	-3.67016	-0.940021	2326,2327,2328	FMO1,FMO2,FMO3	3/16
4_Member	KEGG Pathway	hsa00982	Drug metabolism - cytochrome P450	-2.6801	-0.289443	2326,2327,2328,4258	FMO1,FMO2,FMO3,MGST2	4/72
4_Member	WikiPathways	WP702	Metapathway biotransformation Phase I and II	-2.57395	-0.219126	2326,2327,2328,4258,27284,219970	FMO1,FMO2,FMO3,MGST2,SULT1B1,GLYATL2	6/184
4_Member	GO Biological Processes	GO:0016053	organic acid biosynthetic process	-2.29628	-0.0447954	586,2326,2328,2681,4258,6507,9200	BCAT1,FMO1,FMO3,GGTA1,MGST2,SLC1A3,HACD1	7/278
4_Member	Reactome Gene Sets	R-HSA-211859	Biological oxidations	-2.17923	0	2326,2327,2328,4258,27284,219970	FMO1,FMO2,FMO3,MGST2,SULT1B1,GLYATL2	6/222
4_Member	GO Biological Processes	GO:0044272	sulfur compound biosynthetic process	-2.15767	0	2326,2328,2681,4258,9200	FMO1,FMO3,GGTA1,MGST2,HACD1	5/159
5_Summary	GO Biological Processes	GO:0032496	response to lipopolysaccharide	-5.06255	-2.01868	948,2326,3552,4258,5196,5473,5732,6279,6622,6915,117854,153090,959,1191,2205,3827,7100,284110,111,4058,23209	CD36,FMO1,IL1A,MGST2,PF4,PPBP,PTGER2,S100A8,SNCA,TBXA2R,TRIM6,DAB2IP,CD40LG,CLU,FCER1A,KNG1,TLR5,GSDMA,ADCY5,LTK,MLC1	21/-
5_Member	GO Biological Processes	GO:0032496	response to lipopolysaccharide	-5.06255	-2.01868	948,2326,3552,4258,5196,5473,5732,6279,6622,6915,117854,153090	CD36,FMO1,IL1A,MGST2,PF4,PPBP,PTGER2,S100A8,SNCA,TBXA2R,TRIM6,DAB2IP	12/333
5_Member	GO Biological Processes	GO:0002237	response to molecule of bacterial origin	-4.79802	-1.82163	948,2326,3552,4258,5196,5473,5732,6279,6622,6915,117854,153090	CD36,FMO1,IL1A,MGST2,PF4,PPBP,PTGER2,S100A8,SNCA,TBXA2R,TRIM6,DAB2IP	12/354
5_Member	GO Biological Processes	GO:0006954	inflammatory response	-4.02307	-1.20964	948,959,1191,2205,3552,3827,5196,5473,5732,6279,6622,6915,7100,153090	CD36,CD40LG,CLU,FCER1A,IL1A,KNG1,PF4,PPBP,PTGER2,S100A8,SNCA,TBXA2R,TLR5,DAB2IP	14/563
5_Member	GO Biological Processes	GO:0009617	response to bacterium	-2.55656	-0.207289	948,2326,3552,4258,5196,5473,5732,6279,6622,6915,117854,153090,284110	CD36,FMO1,IL1A,MGST2,PF4,PPBP,PTGER2,S100A8,SNCA,TBXA2R,TRIM6,DAB2IP,GSDMA	13/710
5_Member	GO Biological Processes	GO:0071222	cellular response to lipopolysaccharide	-2.31395	-0.0554112	948,3552,5196,5473,6915,153090	CD36,IL1A,PF4,PPBP,TBXA2R,DAB2IP	6/208
5_Member	GO Biological Processes	GO:0071219	cellular response to molecule of bacterial origin	-2.18849	0	948,3552,5196,5473,6915,153090	CD36,IL1A,PF4,PPBP,TBXA2R,DAB2IP	6/221
5_Member	GO Biological Processes	GO:0071396	cellular response to lipid	-2.13561	0	111,948,3552,4058,5196,5473,5732,6915,23209,153090	ADCY5,CD36,IL1A,LTK,PF4,PPBP,PTGER2,TBXA2R,MLC1,DAB2IP	10/536
5_Member	GO Biological Processes	GO:0032760	positive regulation of tumor necrosis factor production	-2.03972	0	948,1191,3552,5196	CD36,CLU,IL1A,PF4	4/109
6_Summary	WikiPathways	WP5078	T cell modulation in pancreatic cancer	-4.62621	-1.70775	959,3604,5817,29851,80381,22829,57502,2815,3552,3902,5169,6622,8740,11326,375033	CD40LG,TNFRSF9,PVR,ICOS,CD276,NLGN4Y,NLGN4X,GP9,IL1A,LAG3,ENPP3,SNCA,TNFSF14,VSIG4,PEAR1	15/-
6_Member	WikiPathways	WP5078	T cell modulation in pancreatic cancer	-4.62621	-1.70775	959,3604,5817,29851,80381	CD40LG,TNFRSF9,PVR,ICOS,CD276	5/46
6_Member	KEGG Pathway	hsa04514	Cell adhesion molecules	-2.92183	-0.456648	959,5817,22829,29851,57502,80381	CD40LG,PVR,NLGN4Y,ICOS,NLGN4X,CD276	6/157
6_Member	GO Biological Processes	GO:0050865	regulation of cell activation	-2.53525	-0.198946	959,2815,3552,3604,3902,5169,6622,8740,11326,29851,80381,375033	CD40LG,GP9,IL1A,TNFRSF9,LAG3,ENPP3,SNCA,TNFSF14,VSIG4,ICOS,CD276,PEAR1	12/630
6_Member	GO Biological Processes	GO:0031295	T cell costimulation	-2.36305	-0.0788402	959,8740,29851	CD40LG,TNFSF14,ICOS	3/44
6_Member	GO Biological Processes	GO:0031294	lymphocyte costimulation	-2.33545	-0.0697904	959,8740,29851	CD40LG,TNFSF14,ICOS	3/45
6_Member	GO Biological Processes	GO:0050863	regulation of T cell activation	-2.08252	0	959,3552,3604,3902,8740,11326,29851,80381	CD40LG,IL1A,TNFRSF9,LAG3,TNFSF14,VSIG4,ICOS,CD276	8/382
7_Summary	GO Biological Processes	GO:0098657	import into cell	-4.57231	-1.67456	407,948,2017,3760,3762,6272,6507,6622,7436,10332,22829,23209,57502,85439,123041,162514,375033,1191,6886,153090	ARR3,CD36,CTTN,KCNJ3,KCNJ5,SORT1,SLC1A3,SNCA,VLDLR,CLEC4M,NLGN4Y,MLC1,NLGN4X,STON2,SLC24A4,TRPV3,PEAR1,CLU,TAL1,DAB2IP	20/-
7_Member	GO Biological Processes	GO:0098657	import into cell	-4.57231	-1.67456	407,948,2017,3760,3762,6272,6507,6622,7436,10332,22829,23209,57502,85439,123041,162514,375033	ARR3,CD36,CTTN,KCNJ3,KCNJ5,SORT1,SLC1A3,SNCA,VLDLR,CLEC4M,NLGN4Y,MLC1,NLGN4X,STON2,SLC24A4,TRPV3,PEAR1	17/709
7_Member	GO Biological Processes	GO:0006898	receptor-mediated endocytosis	-3.63171	-0.940021	407,948,2017,6622,7436,10332,85439	ARR3,CD36,CTTN,SNCA,VLDLR,CLEC4M,STON2	7/163
7_Member	GO Biological Processes	GO:0006897	endocytosis	-3.22149	-0.632459	407,948,2017,6272,6622,7436,10332,22829,23209,57502,85439,375033	ARR3,CD36,CTTN,SORT1,SNCA,VLDLR,CLEC4M,NLGN4Y,MLC1,NLGN4X,STON2,PEAR1	12/522
7_Member	GO Biological Processes	GO:0031334	positive regulation of protein-containing complex assembly	-2.42818	-0.116697	948,1191,2017,6622,6886,153090	CD36,CLU,CTTN,SNCA,TAL1,DAB2IP	6/197
8_Summary	Canonical Pathways	M5885	NABA MATRISOME ASSOCIATED	-4.26239	-1.40885	1510,1950,2162,3552,3827,5196,5473,6279,8740,8747,10332,51266,85329,94025,160364,402117,647174	CTSE,EGF,F13A1,IL1A,KNG1,PF4,PPBP,S100A8,TNFSF14,ADAM21,CLEC4M,CLEC1B,LGALS12,MUC16,CLEC12A,VWC2L,SERPINE3	17/-
8_Member	Canonical Pathways	M5885	NABA MATRISOME ASSOCIATED	-4.26239	-1.40885	1510,1950,2162,3552,3827,5196,5473,6279,8740,8747,10332,51266,85329,94025,160364,402117,647174	CTSE,EGF,F13A1,IL1A,KNG1,PF4,PPBP,S100A8,TNFSF14,ADAM21,CLEC4M,CLEC1B,LGALS12,MUC16,CLEC12A,VWC2L,SERPINE3	17/751
8_Member	Canonical Pathways	M5880	NABA ECM AFFILIATED	-2.03898	0	10332,51266,85329,94025,160364	CLEC4M,CLEC1B,LGALS12,MUC16,CLEC12A	5/170
9_Summary	Reactome Gene Sets	R-HSA-112316	Neuronal System	-4.17962	-1.33987	111,2899,3359,3736,3760,3762,6507,8825,9229,22829,57502,83988,5337,6622	ADCY5,GRIK3,HTR3A,KCNA1,KCNJ3,KCNJ5,SLC1A3,LIN7A,DLGAP1,NLGN4Y,NLGN4X,NCALD,PLD1,SNCA	14/-
9_Member	Reactome Gene Sets	R-HSA-112316	Neuronal System	-4.17962	-1.33987	111,2899,3359,3736,3760,3762,6507,8825,9229,22829,57502,83988	ADCY5,GRIK3,HTR3A,KCNA1,KCNJ3,KCNJ5,SLC1A3,LIN7A,DLGAP1,NLGN4Y,NLGN4X,NCALD	12/410
9_Member	GO Biological Processes	GO:0099505	regulation of presynaptic membrane potential	-4.14844	-1.32205	2899,3359,3736,3760	GRIK3,HTR3A,KCNA1,KCNJ3	4/30
9_Member	KEGG Pathway	hsa04724	Glutamatergic synapse	-3.63636	-0.940021	111,2899,3760,5337,6507,9229	ADCY5,GRIK3,KCNJ3,PLD1,SLC1A3,DLGAP1	6/115
9_Member	Reactome Gene Sets	R-HSA-112314	Neurotransmitter receptors and postsynaptic signal transmission	-3.03709	-0.515617	111,2899,3359,3760,3762,8825,83988	ADCY5,GRIK3,HTR3A,KCNJ3,KCNJ5,LIN7A,NCALD	7/205
9_Member	Reactome Gene Sets	R-HSA-112315	Transmission across Chemical Synapses	-2.996	-0.502359	111,2899,3359,3760,3762,6507,8825,83988	ADCY5,GRIK3,HTR3A,KCNJ3,KCNJ5,SLC1A3,LIN7A,NCALD	8/270
9_Member	GO Biological Processes	GO:0060078	regulation of postsynaptic membrane potential	-2.06736	0	2899,3359,3736,6622	GRIK3,HTR3A,KCNA1,SNCA	4/107
10_Summary	GO Biological Processes	GO:0001775	cell activation	-3.90887	-1.12027	959,1191,2205,3902,5028,5169,5196,6622,6966,7450,8740,80381,117157,120425,340205,375033,11326,28455,102723170	CD40LG,CLU,FCER1A,LAG3,P2RY1,ENPP3,PF4,SNCA,TRGC1,VWF,TNFSF14,CD276,SH2D1B,JAML,TREML1,PEAR1,VSIG4,IGHV2-26,IGHV3-64D	19/-
10_Member	GO Biological Processes	GO:0001775	cell activation	-3.90887	-1.12027	959,1191,2205,3902,5028,5169,5196,6622,6966,7450,8740,80381,117157,120425,340205,375033	CD40LG,CLU,FCER1A,LAG3,P2RY1,ENPP3,PF4,SNCA,TRGC1,VWF,TNFSF14,CD276,SH2D1B,JAML,TREML1,PEAR1	16/726
10_Member	GO Biological Processes	GO:0045321	leukocyte activation	-2.2392	-0.00824366	959,1191,2205,3902,5169,6622,6966,8740,80381,117157,120425	CD40LG,CLU,FCER1A,LAG3,ENPP3,SNCA,TRGC1,TNFSF14,CD276,SH2D1B,JAML	11/601
10_Member	GO Biological Processes	GO:0002252	immune effector process	-2.10836	0	959,1191,2205,3902,5169,11326,28455,117157,102723170	CD40LG,CLU,FCER1A,LAG3,ENPP3,VSIG4,IGHV2-26,SH2D1B,IGHV3-64D	9/458
10_Member	GO Biological Processes	GO:0016064	immunoglobulin mediated immune response	-2.05983	0	959,1191,2205,28455,102723170	CD40LG,CLU,FCER1A,IGHV2-26,IGHV3-64D	5/168
10_Member	GO Biological Processes	GO:0002449	lymphocyte mediated immunity	-2.04655	0	959,1191,2205,3902,28455,102723170	CD40LG,CLU,FCER1A,LAG3,IGHV2-26,IGHV3-64D	6/237
10_Member	GO Biological Processes	GO:0019724	B cell mediated immunity	-2.00827	0	959,1191,2205,28455,102723170	CD40LG,CLU,FCER1A,IGHV2-26,IGHV3-64D	5/173
11_Summary	GO Biological Processes	GO:1901099	negative regulation of signal transduction in absence of ligand	-3.87997	-1.11485	1280,2139,3552,5196,2017,6272,153090,1191,8626,85329,6279,219790	COL2A1,EYA2,IL1A,PF4,CTTN,SORT1,DAB2IP,CLU,TP63,LGALS12,S100A8,RTKN2	12/-
11_Member	GO Biological Processes	GO:1901099	negative regulation of signal transduction in absence of ligand	-3.87997	-1.11485	1280,2139,3552,5196	COL2A1,EYA2,IL1A,PF4	4/35
11_Member	GO Biological Processes	GO:2001240	negative regulation of extrinsic apoptotic signaling pathway in absence of ligand	-3.87997	-1.11485	1280,2139,3552,5196	COL2A1,EYA2,IL1A,PF4	4/35
11_Member	GO Biological Processes	GO:0097191	extrinsic apoptotic signaling pathway	-3.69876	-0.955922	1280,2017,2139,3552,6272,153090	COL2A1,CTTN,EYA2,IL1A,SORT1,DAB2IP	6/112
11_Member	GO Biological Processes	GO:2001239	regulation of extrinsic apoptotic signaling pathway in absence of ligand	-3.41416	-0.785259	1280,2139,3552,5196	COL2A1,EYA2,IL1A,PF4	4/46
11_Member	GO Biological Processes	GO:0097190	apoptotic signaling pathway	-3.21274	-0.63127	1191,1280,2017,2139,3552,6272,8626,85329,153090	CLU,COL2A1,CTTN,EYA2,IL1A,SORT1,TP63,LGALS12,DAB2IP	9/313
11_Member	GO Biological Processes	GO:2001233	regulation of apoptotic signaling pathway	-3.07496	-0.542971	1191,1280,2017,2139,3552,5196,6279,8626,153090,219790	CLU,COL2A1,CTTN,EYA2,IL1A,PF4,S100A8,TP63,DAB2IP,RTKN2	10/396
11_Member	GO Biological Processes	GO:2001237	negative regulation of extrinsic apoptotic signaling pathway	-3.02801	-0.515617	1280,2017,2139,3552,5196	COL2A1,CTTN,EYA2,IL1A,PF4	5/100
11_Member	GO Biological Processes	GO:0097192	extrinsic apoptotic signaling pathway in absence of ligand	-2.72206	-0.316676	1280,2139,3552	COL2A1,EYA2,IL1A	3/33
11_Member	GO Biological Processes	GO:0038034	signal transduction in absence of ligand	-2.64778	-0.261922	1280,2139,3552	COL2A1,EYA2,IL1A	3/35
11_Member	GO Biological Processes	GO:2001234	negative regulation of apoptotic signaling pathway	-2.60589	-0.234119	1191,1280,2017,2139,3552,5196,219790	CLU,COL2A1,CTTN,EYA2,IL1A,PF4,RTKN2	7/244
11_Member	GO Biological Processes	GO:2001236	regulation of extrinsic apoptotic signaling pathway	-2.18034	0	1280,2017,2139,3552,5196	COL2A1,CTTN,EYA2,IL1A,PF4	5/157
12_Summary	Reactome Gene Sets	R-HSA-391903	Eicosanoid ligand-binding receptors	-3.75794	-1.0041	5732,6915,57105,2798,2832,3827,4886,5028,5196,5473,4993,29909,6272,2899,111,64407	PTGER2,TBXA2R,CYSLTR2,GNRHR,NPBWR2,KNG1,NPY1R,P2RY1,PF4,PPBP,OR2C1,GPR171,SORT1,GRIK3,ADCY5,RGS18	16/-
12_Member	Reactome Gene Sets	R-HSA-391903	Eicosanoid ligand-binding receptors	-3.75794	-1.0041	5732,6915,57105	PTGER2,TBXA2R,CYSLTR2	3/15
12_Member	Reactome Gene Sets	R-HSA-373076	Class A/1 (Rhodopsin-like receptors)	-3.65079	-0.940021	2798,2832,3827,4886,5028,5196,5473,5732,6915,57105	GNRHR,NPBWR2,KNG1,NPY1R,P2RY1,PF4,PPBP,PTGER2,TBXA2R,CYSLTR2	10/334
12_Member	WikiPathways	WP455	GPCRs class A rhodopsin like	-3.09069	-0.548382	2832,4886,4993,5028,5732,6915,29909,57105	NPBWR2,NPY1R,OR2C1,P2RY1,PTGER2,TBXA2R,GPR171,CYSLTR2	8/261
12_Member	GO Biological Processes	GO:0007218	neuropeptide signaling pathway	-2.82565	-0.378369	2832,4886,6272,29909,57105	NPBWR2,NPY1R,SORT1,GPR171,CYSLTR2	5/111
12_Member	KEGG Pathway	hsa04080	Neuroactive ligand-receptor interaction	-2.73246	-0.322054	2798,2832,2899,3827,4886,5028,5732,6915,57105	GNRHR,NPBWR2,GRIK3,KNG1,NPY1R,P2RY1,PTGER2,TBXA2R,CYSLTR2	9/367
12_Member	Reactome Gene Sets	R-HSA-500792	GPCR ligand binding	-2.54191	-0.198946	2798,2832,3827,4886,5028,5196,5473,5732,6915,57105	GNRHR,NPBWR2,KNG1,NPY1R,P2RY1,PF4,PPBP,PTGER2,TBXA2R,CYSLTR2	10/468
12_Member	Reactome Gene Sets	R-HSA-388396	GPCR downstream signalling	-2.51318	-0.185314	111,2798,2832,3827,4886,5028,5196,5473,5732,6915,57105,64407	ADCY5,GNRHR,NPBWR2,KNG1,NPY1R,P2RY1,PF4,PPBP,PTGER2,TBXA2R,CYSLTR2,RGS18	12/634
12_Member	Reactome Gene Sets	R-HSA-416476	G alpha (q) signalling events	-2.2356	-0.00796475	2798,3827,5028,6915,57105,64407	GNRHR,KNG1,P2RY1,TBXA2R,CYSLTR2,RGS18	6/216
12_Member	Reactome Gene Sets	R-HSA-372790	Signaling by GPCR	-2.13549	0	111,2798,2832,3827,4886,5028,5196,5473,5732,6915,57105,64407	ADCY5,GNRHR,NPBWR2,KNG1,NPY1R,P2RY1,PF4,PPBP,PTGER2,TBXA2R,CYSLTR2,RGS18	12/709
13_Summary	KEGG Pathway	hsa04611	Platelet activation	-3.45988	-0.796429	111,2815,2983,5028,6915,7450,2899,4886,5196,5732,29909	ADCY5,GP9,GUCY1B1,P2RY1,TBXA2R,VWF,GRIK3,NPY1R,PF4,PTGER2,GPR171	11/-
13_Member	KEGG Pathway	hsa04611	Platelet activation	-3.45988	-0.796429	111,2815,2983,5028,6915,7450	ADCY5,GP9,GUCY1B1,P2RY1,TBXA2R,VWF	6/124
13_Member	GO Biological Processes	GO:0007188	adenylate cyclase-modulating G protein-coupled receptor signaling pathway	-3.42621	-0.788881	111,2899,4886,5028,5196,5732,6915,29909	ADCY5,GRIK3,NPY1R,P2RY1,PF4,PTGER2,TBXA2R,GPR171	8/232
13_Member	GO Biological Processes	GO:0035590	purinergic nucleotide receptor signaling pathway	-2.93168	-0.456648	111,5028,29909	ADCY5,P2RY1,GPR171	3/28
13_Member	GO Biological Processes	GO:0007193	adenylate cyclase-inhibiting G protein-coupled receptor signaling pathway	-2.61523	-0.238815	111,2899,4886,5028	ADCY5,GRIK3,NPY1R,P2RY1	4/75
14_Summary	Reactome Gene Sets	R-HSA-198933	Immunoregulatory interactions between a Lymphoid and a non-Lymphoid cell	-3.29772	-0.677098	959,1280,5817,117157,120425,340205,3902,948,4258,6279,6622,7100,117854,1510,29851,153579,154214,11326,153090,5169,8740	CD40LG,COL2A1,PVR,SH2D1B,JAML,TREML1,LAG3,CD36,MGST2,S100A8,SNCA,TLR5,TRIM6,CTSE,ICOS,BTNL9,RNF217,VSIG4,DAB2IP,ENPP3,TNFSF14	21/-
14_Member	Reactome Gene Sets	R-HSA-198933	Immunoregulatory interactions between a Lymphoid and a non-Lymphoid cell	-3.29772	-0.677098	959,1280,5817,117157,120425,340205	CD40LG,COL2A1,PVR,SH2D1B,JAML,TREML1	6/133
14_Member	GO Biological Processes	GO:0002717	positive regulation of natural killer cell mediated immunity	-2.68432	-0.289443	3902,5817,117157	LAG3,PVR,SH2D1B	3/34
14_Member	GO Biological Processes	GO:0031349	positive regulation of defense response	-2.33248	-0.0697904	948,3902,4258,5817,6279,6622,7100,117157,117854	CD36,LAG3,MGST2,PVR,S100A8,SNCA,TLR5,SH2D1B,TRIM6	9/422
14_Member	Reactome Gene Sets	R-HSA-1280218	Adaptive Immune System	-2.2726	-0.0349099	948,959,1280,1510,3902,5817,6279,29851,117157,120425,153579,154214,340205	CD36,CD40LG,COL2A1,CTSE,LAG3,PVR,S100A8,ICOS,SH2D1B,JAML,BTNL9,RNF217,TREML1	13/768
14_Member	GO Biological Processes	GO:0045088	regulation of innate immune response	-2.21712	-0.000851903	948,3902,5817,6279,7100,11326,117157,117854,153090	CD36,LAG3,PVR,S100A8,TLR5,VSIG4,SH2D1B,TRIM6,DAB2IP	9/440
14_Member	GO Biological Processes	GO:0002715	regulation of natural killer cell mediated immunity	-2.13667	0	3902,5817,117157	LAG3,PVR,SH2D1B	3/53
14_Member	GO Biological Processes	GO:0002697	regulation of immune effector process	-2.06323	0	948,959,3902,5169,5817,11326,117157,117854	CD36,CD40LG,LAG3,ENPP3,PVR,VSIG4,SH2D1B,TRIM6	8/385
14_Member	GO Biological Processes	GO:0032103	positive regulation of response to external stimulus	-2.00498	0	948,3902,4258,5817,6279,6622,7100,8740,117157,117854	CD36,LAG3,MGST2,PVR,S100A8,SNCA,TLR5,TNFSF14,SH2D1B,TRIM6	10/561
15_Summary	Reactome Gene Sets	R-HSA-140875	Common Pathway of Fibrin Clot Formation	-3.24518	-0.645003	2162,5196,5627,10332,11326	F13A1,PF4,PROS1,CLEC4M,VSIG4	5/-
15_Member	Reactome Gene Sets	R-HSA-140875	Common Pathway of Fibrin Clot Formation	-3.24518	-0.645003	2162,5196,5627	F13A1,PF4,PROS1	3/22
15_Member	WikiPathways	WP2806	Complement system	-2.24719	-0.0128807	2162,5627,10332,11326	F13A1,PROS1,CLEC4M,VSIG4	4/95
16_Summary	GO Biological Processes	GO:0051092	positive regulation of NF-kappaB transcription factor activity	-3.16405	-0.589996	948,959,1191,6279,117854,219790,7100	CD36,CD40LG,CLU,S100A8,TRIM6,RTKN2,TLR5	7/-
16_Member	GO Biological Processes	GO:0051092	positive regulation of NF-kappaB transcription factor activity	-3.16405	-0.589996	948,959,1191,6279,117854,219790	CD36,CD40LG,CLU,S100A8,TRIM6,RTKN2	6/141
16_Member	Reactome Gene Sets	R-HSA-5260271	Diseases of Immune System	-2.76107	-0.340448	948,6279,7100	CD36,S100A8,TLR5	3/32
16_Member	Reactome Gene Sets	R-HSA-5602358	Diseases associated with the TLR signaling cascade	-2.76107	-0.340448	948,6279,7100	CD36,S100A8,TLR5	3/32
16_Member	GO Biological Processes	GO:0051091	positive regulation of DNA-binding transcription factor activity	-2.10706	0	948,959,1191,6279,117854,219790	CD36,CD40LG,CLU,S100A8,TRIM6,RTKN2	6/230
17_Summary	GO Biological Processes	GO:0048488	synaptic vesicle endocytosis	-3.14703	-0.580281	6622,22829,57502,85439,8825,9229,2899,2983,3359,6507,8618,111,4886,5028,6886,7436,55283,123041	SNCA,NLGN4Y,NLGN4X,STON2,LIN7A,DLGAP1,GRIK3,GUCY1B1,HTR3A,SLC1A3,CADPS,ADCY5,NPY1R,P2RY1,TAL1,VLDLR,MCOLN3,SLC24A4	18/-
17_Member	GO Biological Processes	GO:0048488	synaptic vesicle endocytosis	-3.14703	-0.580281	6622,22829,57502,85439	SNCA,NLGN4Y,NLGN4X,STON2	4/54
17_Member	GO Biological Processes	GO:0140238	presynaptic endocytosis	-3.11677	-0.564254	6622,22829,57502,85439	SNCA,NLGN4Y,NLGN4X,STON2	4/55
17_Member	Reactome Gene Sets	R-HSA-6794361	Neurexins and neuroligins	-3.11677	-0.564254	8825,9229,22829,57502	LIN7A,DLGAP1,NLGN4Y,NLGN4X	4/55
17_Member	GO Biological Processes	GO:0036465	synaptic vesicle recycling	-2.92074	-0.456648	6622,22829,57502,85439	SNCA,NLGN4Y,NLGN4X,STON2	4/62
17_Member	GO Biological Processes	GO:0099537	trans-synaptic signaling	-2.79308	-0.356663	2899,2983,3359,6507,6622,8618,8825,9229,22829,57502	GRIK3,GUCY1B1,HTR3A,SLC1A3,SNCA,CADPS,LIN7A,DLGAP1,NLGN4Y,NLGN4X	10/432
17_Member	GO Biological Processes	GO:0099536	synaptic signaling	-2.58858	-0.225947	2899,2983,3359,6507,6622,8618,8825,9229,22829,57502	GRIK3,GUCY1B1,HTR3A,SLC1A3,SNCA,CADPS,LIN7A,DLGAP1,NLGN4Y,NLGN4X	10/461
17_Member	Reactome Gene Sets	R-HSA-6794362	Protein-protein interactions at synapses	-2.40051	-0.0970026	8825,9229,22829,57502	LIN7A,DLGAP1,NLGN4Y,NLGN4X	4/86
17_Member	GO Biological Processes	GO:0007268	chemical synaptic transmission	-2.37925	-0.0912515	2899,3359,6507,6622,8618,8825,9229,22829,57502	GRIK3,HTR3A,SLC1A3,SNCA,CADPS,LIN7A,DLGAP1,NLGN4Y,NLGN4X	9/415
17_Member	GO Biological Processes	GO:0098916	anterograde trans-synaptic signaling	-2.37925	-0.0912515	2899,3359,6507,6622,8618,8825,9229,22829,57502	GRIK3,HTR3A,SLC1A3,SNCA,CADPS,LIN7A,DLGAP1,NLGN4Y,NLGN4X	9/415
17_Member	GO Biological Processes	GO:0099504	synaptic vesicle cycle	-2.34972	-0.0737887	6622,8618,22829,57502,85439	SNCA,CADPS,NLGN4Y,NLGN4X,STON2	5/143
17_Member	GO Biological Processes	GO:0099003	vesicle-mediated transport in synapse	-2.22679	-0.00573688	6622,8618,22829,57502,85439	SNCA,CADPS,NLGN4Y,NLGN4X,STON2	5/153
17_Member	GO Biological Processes	GO:0007610	behavior	-2.14711	0	111,4886,5028,6507,6622,6886,7436,22829,55283,57502,123041	ADCY5,NPY1R,P2RY1,SLC1A3,SNCA,TAL1,VLDLR,NLGN4Y,MCOLN3,NLGN4X,SLC24A4	11/619
18_Summary	WikiPathways	WP4969	RAS and bradykinin pathways in COVID 19	-2.88664	-0.428226	3552,3816,3827,2815,4778	IL1A,KLK1,KNG1,GP9,NFE2	5/-
18_Member	WikiPathways	WP4969	RAS and bradykinin pathways in COVID 19	-2.88664	-0.428226	3552,3816,3827	IL1A,KLK1,KNG1	3/29
18_Member	WikiPathways	WP2849	Hematopoietic stem cell differentiation	-2.02883	0	2815,3552,4778	GP9,IL1A,NFE2	3/58
19_Summary	GO Biological Processes	GO:0098609	cell-cell adhesion	-2.5728	-0.219126	959,2195,5817,6091,6279,10332,22829,29851,57502,120425,375033	CD40LG,FAT1,PVR,ROBO1,S100A8,CLEC4M,NLGN4Y,ICOS,NLGN4X,JAML,PEAR1	11/-
19_Member	GO Biological Processes	GO:0098609	cell-cell adhesion	-2.5728	-0.219126	959,2195,5817,6091,6279,10332,22829,29851,57502,120425,375033	CD40LG,FAT1,PVR,ROBO1,S100A8,CLEC4M,NLGN4Y,ICOS,NLGN4X,JAML,PEAR1	11/542
19_Member	GO Biological Processes	GO:0007159	leukocyte cell-cell adhesion	-2.07066	0	959,6279,10332	CD40LG,S100A8,CLEC4M	3/56
20_Summary	GO Biological Processes	GO:0030593	neutrophil chemotaxis	-2.49395	-0.170239	5196,5473,6279,120425,5337,6091,8740,116173	PF4,PPBP,S100A8,JAML,PLD1,ROBO1,TNFSF14,CMTM5	8/-
20_Member	GO Biological Processes	GO:0030593	neutrophil chemotaxis	-2.49395	-0.170239	5196,5473,6279,120425	PF4,PPBP,S100A8,JAML	4/81
20_Member	GO Biological Processes	GO:0071621	granulocyte chemotaxis	-2.40051	-0.0970026	5196,5473,6279,120425	PF4,PPBP,S100A8,JAML	4/86
20_Member	GO Biological Processes	GO:0006935	chemotaxis	-2.34681	-0.0737887	5196,5337,5473,6091,6279,8740,116173,120425	PF4,PLD1,PPBP,ROBO1,S100A8,TNFSF14,CMTM5,JAML	8/344
20_Member	GO Biological Processes	GO:0042330	taxis	-2.33191	-0.0697904	5196,5337,5473,6091,6279,8740,116173,120425	PF4,PLD1,PPBP,ROBO1,S100A8,TNFSF14,CMTM5,JAML	8/346
20_Member	GO Biological Processes	GO:1990266	neutrophil migration	-2.29635	-0.0447954	5196,5473,6279,120425	PF4,PPBP,S100A8,JAML	4/92
20_Member	GO Biological Processes	GO:0030595	leukocyte chemotaxis	-2.28699	-0.042453	5196,5473,6279,8740,120425	PF4,PPBP,S100A8,TNFSF14,JAML	5/148
20_Member	GO Biological Processes	GO:0040011	locomotion	-2.18913	0	5196,5337,5473,6091,6279,8740,116173,120425	PF4,PLD1,PPBP,ROBO1,S100A8,TNFSF14,CMTM5,JAML	8/366
20_Member	GO Biological Processes	GO:0097530	granulocyte migration	-2.16918	0	5196,5473,6279,120425	PF4,PPBP,S100A8,JAML	4/100

## Sheet: Metascape_brightVSunmutated
Supplementary file 4. Pathway results. Lists of deregulated Metascape pathways for the pairwise comparisons (mutated vs unmutated, bright vs mutated and bright vs unmutated). Plotted/selected pathways are in red.
GroupID	Category	Term	Description	LogP	Log(q-value)	Genes	Symbols	InTerm_InList
1_Summary	GO Biological Processes	GO:0002377	immunoglobulin production	-15.3022	-10.9726	959,28516,28773,28775,28776,28784,28816,28817,28826,28870,28885,28891,28894,28896,28923,28931,28938,28943,917,3467,3902,6693,10332,28410,28452,28455,54795,102723170	CD40LG,TRDV3,IGLV9-49,IGLV7-46,IGLV7-43,IGLV4-69,IGLV2-11,IGLV2-8,IGLV1-36,IGKV6D-21,IGKV2D-24,IGKV1D-43,IGKV1D-37,IGKV1D-33,IGKV2-24,IGKV1-37,IGKV1-16,IGKV1-6,CD3G,IFNW1,LAG3,SPN,CLEC4M,IGHV3-72,IGHV3-7,IGHV2-26,TRPM4,IGHV3-64D	28/-
1_Member	GO Biological Processes	GO:0002377	immunoglobulin production	-15.3022	-10.9726	959,28516,28773,28775,28776,28784,28816,28817,28826,28870,28885,28891,28894,28896,28923,28931,28938,28943	CD40LG,TRDV3,IGLV9-49,IGLV7-46,IGLV7-43,IGLV4-69,IGLV2-11,IGLV2-8,IGLV1-36,IGKV6D-21,IGKV2D-24,IGKV1D-43,IGKV1D-37,IGKV1D-33,IGKV2-24,IGKV1-37,IGKV1-16,IGKV1-6	18/135
1_Member	GO Biological Processes	GO:0002440	production of molecular mediator of immune response	-15.0165	-10.9726	959,28516,28773,28775,28776,28784,28816,28817,28826,28870,28885,28891,28894,28896,28923,28931,28938,28943	CD40LG,TRDV3,IGLV9-49,IGLV7-46,IGLV7-43,IGLV4-69,IGLV2-11,IGLV2-8,IGLV1-36,IGKV6D-21,IGKV2D-24,IGKV1D-43,IGKV1D-37,IGKV1D-33,IGKV2-24,IGKV1-37,IGKV1-16,IGKV1-6	18/140
1_Member	GO Biological Processes	GO:0002250	adaptive immune response	-10.7572	-6.88938	917,959,3467,3902,6693,10332,28410,28452,28455,28516,28773,28775,28776,28784,28816,28817,28826,28870,28885,28891,28894,28896,28923,28931,28938,28943,54795,102723170	CD3G,CD40LG,IFNW1,LAG3,SPN,CLEC4M,IGHV3-72,IGHV3-7,IGHV2-26,TRDV3,IGLV9-49,IGLV7-46,IGLV7-43,IGLV4-69,IGLV2-11,IGLV2-8,IGLV1-36,IGKV6D-21,IGKV2D-24,IGKV1D-43,IGKV1D-37,IGKV1D-33,IGKV2-24,IGKV1-37,IGKV1-16,IGKV1-6,TRPM4,IGHV3-64D	28/653
2_Summary	GO Biological Processes	GO:0098657	import into cell	-5.53048	-1.80617	407,857,948,1053,2017,3759,3760,4360,4481,6272,6337,6507,7052,7436,10332,22829,23209,54795,57502,58480,123041	ARR3,CAV1,CD36,CEBPE,CTTN,KCNJ2,KCNJ3,MRC1,MSR1,SORT1,SCNN1A,SLC1A3,TGM2,VLDLR,CLEC4M,NLGN4Y,MLC1,TRPM4,NLGN4X,RHOU,SLC24A4	21/-
2_Member	GO Biological Processes	GO:0098657	import into cell	-5.53048	-1.80617	407,857,948,1053,2017,3759,3760,4360,4481,6272,6337,6507,7052,7436,10332,22829,23209,54795,57502,58480,123041	ARR3,CAV1,CD36,CEBPE,CTTN,KCNJ2,KCNJ3,MRC1,MSR1,SORT1,SCNN1A,SLC1A3,TGM2,VLDLR,CLEC4M,NLGN4Y,MLC1,TRPM4,NLGN4X,RHOU,SLC24A4	21/709
2_Member	GO Biological Processes	GO:0006897	endocytosis	-3.96047	-0.870838	407,857,948,1053,2017,4360,4481,6272,7052,7436,10332,22829,23209,57502,58480	ARR3,CAV1,CD36,CEBPE,CTTN,MRC1,MSR1,SORT1,TGM2,VLDLR,CLEC4M,NLGN4Y,MLC1,NLGN4X,RHOU	15/522
2_Member	GO Biological Processes	GO:0006898	receptor-mediated endocytosis	-3.85759	-0.791444	407,857,948,2017,4360,4481,7436,10332	ARR3,CAV1,CD36,CTTN,MRC1,MSR1,VLDLR,CLEC4M	8/163
3_Summary	GO Biological Processes	GO:0086009	membrane repolarization	-5.4521	-1.80617	3736,3753,3759,3760,123041,857,54795,948,6337,6507,3827,4886,9365,9590,83988,2899,3359,8001,57502,1393,2017,7132,29909,29995	KCNA1,KCNE1,KCNJ2,KCNJ3,SLC24A4,CAV1,TRPM4,CD36,SCNN1A,SLC1A3,KNG1,NPY1R,KL,AKAP12,NCALD,GRIK3,HTR3A,GLRA3,NLGN4X,CRHBP,CTTN,TNFRSF1A,GPR171,LMCD1	24/-
3_Member	GO Biological Processes	GO:0086009	membrane repolarization	-5.4521	-1.80617	3736,3753,3759,3760,123041	KCNA1,KCNE1,KCNJ2,KCNJ3,SLC24A4	5/26
3_Member	GO Biological Processes	GO:0086091	regulation of heart rate by cardiac conduction	-4.49757	-1.10691	857,3753,3759,3760,54795	CAV1,KCNE1,KCNJ2,KCNJ3,TRPM4	5/40
3_Member	GO Biological Processes	GO:0086011	membrane repolarization during action potential	-4.43457	-1.08967	3736,3753,3759,3760	KCNA1,KCNE1,KCNJ2,KCNJ3	4/21
3_Member	GO Biological Processes	GO:0061337	cardiac conduction	-3.38859	-0.423898	857,3753,3759,3760,54795	CAV1,KCNE1,KCNJ2,KCNJ3,TRPM4	5/68
3_Member	GO Biological Processes	GO:0086013	membrane repolarization during cardiac muscle cell action potential	-3.10962	-0.377505	3753,3759,3760	KCNE1,KCNJ2,KCNJ3	3/20
3_Member	GO Biological Processes	GO:0099622	cardiac muscle cell membrane repolarization	-3.10962	-0.377505	3753,3759,3760	KCNE1,KCNJ2,KCNJ3	3/20
3_Member	GO Biological Processes	GO:0098739	import across plasma membrane	-3.09523	-0.373579	948,3759,3760,6337,6507,54795,123041	CD36,KCNJ2,KCNJ3,SCNN1A,SLC1A3,TRPM4,SLC24A4	7/163
3_Member	GO Biological Processes	GO:0003013	circulatory system process	-3.03727	-0.356137	857,948,3753,3759,3760,3827,4886,6337,6507,9365,9590,54795,83988	CAV1,CD36,KCNE1,KCNJ2,KCNJ3,KNG1,NPY1R,SCNN1A,SLC1A3,KL,AKAP12,TRPM4,NCALD	13/508
3_Member	GO Biological Processes	GO:0042391	regulation of membrane potential	-3.02894	-0.356137	857,948,2899,3359,3736,3753,3759,3760,8001,54795,57502,123041	CAV1,CD36,GRIK3,HTR3A,KCNA1,KCNE1,KCNJ2,KCNJ3,GLRA3,TRPM4,NLGN4X,SLC24A4	12/446
3_Member	GO Biological Processes	GO:0086001	cardiac muscle cell action potential	-2.75598	-0.166948	3753,3759,3760,54795	KCNE1,KCNJ2,KCNJ3,TRPM4	4/56
3_Member	GO Biological Processes	GO:0008015	blood circulation	-2.74511	-0.16364	857,3753,3759,3760,3827,4886,6337,9365,9590,54795,83988	CAV1,KCNE1,KCNJ2,KCNJ3,KNG1,NPY1R,SCNN1A,KL,AKAP12,TRPM4,NCALD	11/418
3_Member	GO Biological Processes	GO:0098900	regulation of action potential	-2.67217	-0.142655	857,948,3759,54795	CAV1,CD36,KCNJ2,TRPM4	4/59
3_Member	GO Biological Processes	GO:0001508	action potential	-2.57718	-0.107338	3736,3753,3759,3760,54795	KCNA1,KCNE1,KCNJ2,KCNJ3,TRPM4	5/103
3_Member	GO Biological Processes	GO:0002027	regulation of heart rate	-2.55899	-0.106182	857,3753,3759,3760,54795	CAV1,KCNE1,KCNJ2,KCNJ3,TRPM4	5/104
3_Member	GO Biological Processes	GO:0098659	inorganic cation import across plasma membrane	-2.55899	-0.106182	3759,3760,6337,54795,123041	KCNJ2,KCNJ3,SCNN1A,TRPM4,SLC24A4	5/104
3_Member	GO Biological Processes	GO:0099587	inorganic ion import across plasma membrane	-2.55899	-0.106182	3759,3760,6337,54795,123041	KCNJ2,KCNJ3,SCNN1A,TRPM4,SLC24A4	5/104
3_Member	GO Biological Processes	GO:0086004	regulation of cardiac muscle cell contraction	-2.43066	-0.0540861	857,3759,54795	CAV1,KCNJ2,TRPM4	3/34
3_Member	GO Biological Processes	GO:0071805	potassium ion transmembrane transport	-2.36643	-0.0385574	3736,3753,3759,3760,6507,123041	KCNA1,KCNE1,KCNJ2,KCNJ3,SLC1A3,SLC24A4	6/165
3_Member	GO Biological Processes	GO:0060306	regulation of membrane repolarization	-2.26137	0	857,3753,3759	CAV1,KCNE1,KCNJ2	3/39
3_Member	GO Biological Processes	GO:0006813	potassium ion transport	-2.23171	0	3736,3753,3759,3760,6507,123041	KCNA1,KCNE1,KCNJ2,KCNJ3,SLC1A3,SLC24A4	6/176
3_Member	GO Biological Processes	GO:1903115	regulation of actin filament-based movement	-2.23044	0	857,3759,54795	CAV1,KCNJ2,TRPM4	3/40
3_Member	GO Biological Processes	GO:0044057	regulation of system process	-2.21966	0	857,1393,2017,3736,3753,3759,3760,7132,29909,29995,54795,57502	CAV1,CRHBP,CTTN,KCNA1,KCNE1,KCNJ2,KCNJ3,TNFRSF1A,GPR171,LMCD1,TRPM4,NLGN4X	12/561
3_Member	GO Biological Processes	GO:0090257	regulation of muscle system process	-2.11078	0	857,2017,3736,3759,7132,29995,54795	CAV1,CTTN,KCNA1,KCNJ2,TNFRSF1A,LMCD1,TRPM4	7/245
3_Member	GO Biological Processes	GO:0086002	cardiac muscle cell action potential involved in contraction	-2.08779	0	3753,3759,3760	KCNE1,KCNJ2,KCNJ3	3/45
3_Member	Reactome Gene Sets	R-HSA-9717189	Sensory perception of taste	-2.03568	0	3759,6337,54795	KCNJ2,SCNN1A,TRPM4	3/47
4_Summary	KEGG Pathway	hsa04724	Glutamatergic synapse	-4.9377	-1.39558	111,2791,2899,3760,5337,6507,9454,22941,3359,3736,3759,8001,22829,57502,83988,917,57105,9590	ADCY5,GNG11,GRIK3,KCNJ3,PLD1,SLC1A3,HOMER3,SHANK2,HTR3A,KCNA1,KCNJ2,GLRA3,NLGN4Y,NLGN4X,NCALD,CD3G,CYSLTR2,AKAP12	18/-
4_Member	KEGG Pathway	hsa04724	Glutamatergic synapse	-4.9377	-1.39558	111,2791,2899,3760,5337,6507,9454,22941	ADCY5,GNG11,GRIK3,KCNJ3,PLD1,SLC1A3,HOMER3,SHANK2	8/115
4_Member	Reactome Gene Sets	R-HSA-112316	Neuronal System	-4.5253	-1.10691	111,2791,2899,3359,3736,3759,3760,6507,8001,9454,22829,22941,57502,83988	ADCY5,GNG11,GRIK3,HTR3A,KCNA1,KCNJ2,KCNJ3,SLC1A3,GLRA3,HOMER3,NLGN4Y,SHANK2,NLGN4X,NCALD	14/410
4_Member	Reactome Gene Sets	R-HSA-977444	GABA B receptor activation	-3.18915	-0.42342	111,2791,3759,3760	ADCY5,GNG11,KCNJ2,KCNJ3	4/43
4_Member	Reactome Gene Sets	R-HSA-991365	Activation of GABAB receptors	-3.18915	-0.42342	111,2791,3759,3760	ADCY5,GNG11,KCNJ2,KCNJ3	4/43
4_Member	Reactome Gene Sets	R-HSA-112314	Neurotransmitter receptors and postsynaptic signal transmission	-3.18836	-0.42342	111,2791,2899,3359,3759,3760,8001,83988	ADCY5,GNG11,GRIK3,HTR3A,KCNJ2,KCNJ3,GLRA3,NCALD	8/205
4_Member	Reactome Gene Sets	R-HSA-112315	Transmission across Chemical Synapses	-3.02977	-0.356137	111,2791,2899,3359,3759,3760,6507,8001,83988	ADCY5,GNG11,GRIK3,HTR3A,KCNJ2,KCNJ3,SLC1A3,GLRA3,NCALD	9/270
4_Member	Reactome Gene Sets	R-HSA-977443	GABA receptor activation	-2.64531	-0.142655	111,2791,3759,3760	ADCY5,GNG11,KCNJ2,KCNJ3	4/60
4_Member	Reactome Gene Sets	R-HSA-1296041	Activation of G protein gated Potassium channels	-2.63023	-0.142655	2791,3759,3760	GNG11,KCNJ2,KCNJ3	3/29
4_Member	Reactome Gene Sets	R-HSA-1296059	G protein gated Potassium channels	-2.63023	-0.142655	2791,3759,3760	GNG11,KCNJ2,KCNJ3	3/29
4_Member	Reactome Gene Sets	R-HSA-997272	Inhibition of voltage gated Ca2+ channels via Gbeta/gamma subunits	-2.63023	-0.142655	2791,3759,3760	GNG11,KCNJ2,KCNJ3	3/29
4_Member	Reactome Gene Sets	R-HSA-451326	Activation of kainate receptors upon glutamate binding	-2.50631	-0.0804852	2791,2899,83988	GNG11,GRIK3,NCALD	3/32
4_Member	Reactome Gene Sets	R-HSA-1296065	Inwardly rectifying K+ channels	-2.39467	-0.0540861	2791,3759,3760	GNG11,KCNJ2,KCNJ3	3/35
4_Member	Reactome Gene Sets	R-HSA-9662851	Anti-inflammatory response favouring Leishmania parasite infection	-2.21539	0	111,917,2791,57105	ADCY5,CD3G,GNG11,CYSLTR2	4/79
4_Member	Reactome Gene Sets	R-HSA-9664433	Leishmania parasite growth and survival	-2.21539	0	111,917,2791,57105	ADCY5,CD3G,GNG11,CYSLTR2	4/79
4_Member	WikiPathways	WP35	G protein signaling pathways	-2.00222	0	111,2791,3760,9590	ADCY5,GNG11,KCNJ3,AKAP12	4/91
5_Summary	GO Biological Processes	GO:0098609	cell-cell adhesion	-4.89538	-1.39558	959,1545,5098,5817,6091,6279,6693,8416,10332,22829,26025,29851,56127,56971,57502,120425,342035	CD40LG,CYP1B1,PCDHGC3,PVR,ROBO1,S100A8,SPN,ANXA9,CLEC4M,NLGN4Y,PCDHGA12,ICOS,PCDHB9,CEACAM19,NLGN4X,JAML,GLDN	17/-
5_Member	GO Biological Processes	GO:0098609	cell-cell adhesion	-4.89538	-1.39558	959,1545,5098,5817,6091,6279,6693,8416,10332,22829,26025,29851,56127,56971,57502,120425,342035	CD40LG,CYP1B1,PCDHGC3,PVR,ROBO1,S100A8,SPN,ANXA9,CLEC4M,NLGN4Y,PCDHGA12,ICOS,PCDHB9,CEACAM19,NLGN4X,JAML,GLDN	17/542
5_Member	GO Biological Processes	GO:0007159	leukocyte cell-cell adhesion	-2.75598	-0.166948	959,6279,6693,10332	CD40LG,S100A8,SPN,CLEC4M	4/56
6_Summary	GO Biological Processes	GO:0010886	positive regulation of cholesterol storage	-4.38289	-1.07938	948,4023,4481,7436,3552,6693,9590,857,1545	CD36,LPL,MSR1,VLDLR,IL1A,SPN,AKAP12,CAV1,CYP1B1	9/-
6_Member	GO Biological Processes	GO:0010886	positive regulation of cholesterol storage	-4.38289	-1.07938	948,4023,4481	CD36,LPL,MSR1	3/8
6_Member	GO Biological Processes	GO:0010744	positive regulation of macrophage derived foam cell differentiation	-3.17726	-0.42342	948,4023,4481	CD36,LPL,MSR1	3/19
6_Member	GO Biological Processes	GO:0010885	regulation of cholesterol storage	-3.17726	-0.42342	948,4023,4481	CD36,LPL,MSR1	3/19
6_Member	GO Biological Processes	GO:0034381	plasma lipoprotein particle clearance	-2.87209	-0.226161	948,4481,7436	CD36,MSR1,VLDLR	3/24
6_Member	GO Biological Processes	GO:0010884	positive regulation of lipid storage	-2.721	-0.146945	948,4023,4481	CD36,LPL,MSR1	3/27
6_Member	GO Biological Processes	GO:0097006	regulation of plasma lipoprotein particle levels	-2.67217	-0.142655	948,4023,4481,7436	CD36,LPL,MSR1,VLDLR	4/59
6_Member	GO Biological Processes	GO:0032760	positive regulation of tumor necrosis factor production	-2.47109	-0.0723343	948,3552,4023,6693,9590	CD36,IL1A,LPL,SPN,AKAP12	5/109
6_Member	GO Biological Processes	GO:0010743	regulation of macrophage derived foam cell differentiation	-2.46785	-0.0723343	948,4023,4481	CD36,LPL,MSR1	3/33
6_Member	GO Biological Processes	GO:1905954	positive regulation of lipid localization	-2.42064	-0.0540861	857,948,3552,4023,4481	CAV1,CD36,IL1A,LPL,MSR1	5/112
6_Member	GO Biological Processes	GO:1903557	positive regulation of tumor necrosis factor superfamily cytokine production	-2.40419	-0.0540861	948,3552,4023,6693,9590	CD36,IL1A,LPL,SPN,AKAP12	5/113
6_Member	WikiPathways	WP2586	Aryl hydrocarbon receptor pathway	-2.06141	0	948,1545,4023	CD36,CYP1B1,LPL	3/46
7_Summary	GO Biological Processes	GO:0031295	T cell costimulation	-4.29298	-1.02726	857,959,6693,8740,29851,3604,5817,80381,22829,57502,3552,3902	CAV1,CD40LG,SPN,TNFSF14,ICOS,TNFRSF9,PVR,CD276,NLGN4Y,NLGN4X,IL1A,LAG3	12/-
7_Member	GO Biological Processes	GO:0031295	T cell costimulation	-4.29298	-1.02726	857,959,6693,8740,29851	CAV1,CD40LG,SPN,TNFSF14,ICOS	5/44
7_Member	GO Biological Processes	GO:0031294	lymphocyte costimulation	-4.24508	-1.01412	857,959,6693,8740,29851	CAV1,CD40LG,SPN,TNFSF14,ICOS	5/45
7_Member	WikiPathways	WP5078	T cell modulation in pancreatic cancer	-4.19835	-0.999577	959,3604,5817,29851,80381	CD40LG,TNFRSF9,PVR,ICOS,CD276	5/46
7_Member	KEGG Pathway	hsa04514	Cell adhesion molecules	-3.19131	-0.42342	959,5817,6693,22829,29851,57502,80381	CD40LG,PVR,SPN,NLGN4Y,ICOS,NLGN4X,CD276	7/157
7_Member	GO Biological Processes	GO:0050870	positive regulation of T cell activation	-2.03841	0	857,959,3552,6693,8740,29851,80381	CAV1,CD40LG,IL1A,SPN,TNFSF14,ICOS,CD276	7/253
7_Member	GO Biological Processes	GO:0050863	regulation of T cell activation	-2.03776	0	857,959,3552,3604,3902,6693,8740,29851,80381	CAV1,CD40LG,IL1A,TNFRSF9,LAG3,SPN,TNFSF14,ICOS,CD276	9/382
8_Summary	Canonical Pathways	M5885	NABA MATRISOME ASSOCIATED	-4.12575	-0.956934	1393,1510,2162,3467,3552,3827,5473,6279,7052,7483,8416,8740,8747,10332,94025,94031,160364,170591,402117	CRHBP,CTSE,F13A1,IFNW1,IL1A,KNG1,PPBP,S100A8,TGM2,WNT9A,ANXA9,TNFSF14,ADAM21,CLEC4M,MUC16,HTRA3,CLEC12A,S100Z,VWC2L	19/-
8_Member	Canonical Pathways	M5885	NABA MATRISOME ASSOCIATED	-4.12575	-0.956934	1393,1510,2162,3467,3552,3827,5473,6279,7052,7483,8416,8740,8747,10332,94025,94031,160364,170591,402117	CRHBP,CTSE,F13A1,IFNW1,IL1A,KNG1,PPBP,S100A8,TGM2,WNT9A,ANXA9,TNFSF14,ADAM21,CLEC4M,MUC16,HTRA3,CLEC12A,S100Z,VWC2L	19/751
8_Member	Canonical Pathways	M5883	NABA SECRETED FACTORS	-2.33102	-0.019541	1393,3467,3552,5473,6279,7483,8740,170591,402117	CRHBP,IFNW1,IL1A,PPBP,S100A8,WNT9A,TNFSF14,S100Z,VWC2L	9/343
9_Summary	GO Biological Processes	GO:0071314	cellular response to cocaine	-4.05782	-0.917034	1393,6507,7052,26,111,249,857,1545,3359,3753,4481,6337,23209,54795,948,2798	CRHBP,SLC1A3,TGM2,AOC1,ADCY5,ALPL,CAV1,CYP1B1,HTR3A,KCNE1,MSR1,SCNN1A,MLC1,TRPM4,CD36,GNRHR	16/-
9_Member	GO Biological Processes	GO:0071314	cellular response to cocaine	-4.05782	-0.917034	1393,6507,7052	CRHBP,SLC1A3,TGM2	3/10
9_Member	GO Biological Processes	GO:0071407	cellular response to organic cyclic compound	-3.97158	-0.870838	26,111,249,857,1393,1545,3359,3753,4481,6337,6507,7052,23209,54795	AOC1,ADCY5,ALPL,CAV1,CRHBP,CYP1B1,HTR3A,KCNE1,MSR1,SCNN1A,SLC1A3,TGM2,MLC1,TRPM4	14/462
9_Member	GO Biological Processes	GO:0071417	cellular response to organonitrogen compound	-2.68949	-0.142655	26,111,857,948,1393,1545,2798,3359,3753,6337,6507,7052,54795	AOC1,ADCY5,CAV1,CD36,CRHBP,CYP1B1,GNRHR,HTR3A,KCNE1,SCNN1A,SLC1A3,TGM2,TRPM4	13/556
9_Member	GO Biological Processes	GO:0071312	cellular response to alkaloid	-2.26137	0	1393,6507,7052	CRHBP,SLC1A3,TGM2	3/39
9_Member	GO Biological Processes	GO:1901699	cellular response to nitrogen compound	-2.22915	0	26,111,857,948,1393,1545,2798,3359,3753,6337,6507,7052,54795	AOC1,ADCY5,CAV1,CD36,CRHBP,CYP1B1,GNRHR,HTR3A,KCNE1,SCNN1A,SLC1A3,TGM2,TRPM4	13/631
9_Member	GO Biological Processes	GO:1903351	cellular response to dopamine	-2.03568	0	111,3359,7052	ADCY5,HTR3A,TGM2	3/47
10_Summary	GO Biological Processes	GO:0099505	regulation of presynaptic membrane potential	-3.80203	-0.758157	2899,3359,3736,3760	GRIK3,HTR3A,KCNA1,KCNJ3	4/-
10_Member	GO Biological Processes	GO:0099505	regulation of presynaptic membrane potential	-3.80203	-0.758157	2899,3359,3736,3760	GRIK3,HTR3A,KCNA1,KCNJ3	4/30
11_Summary	Reactome Gene Sets	R-HSA-211859	Biological oxidations	-3.64294	-0.620261	26,1545,2327,2328,4258,27284,54996,92292,219970	AOC1,CYP1B1,FMO2,FMO3,MGST2,SULT1B1,MTARC2,GLYATL1,GLYATL2	9/-
11_Member	Reactome Gene Sets	R-HSA-211859	Biological oxidations	-3.64294	-0.620261	26,1545,2327,2328,4258,27284,54996,92292,219970	AOC1,CYP1B1,FMO2,FMO3,MGST2,SULT1B1,MTARC2,GLYATL1,GLYATL2	9/222
11_Member	WikiPathways	WP702	Metapathway biotransformation Phase I and II	-2.79063	-0.166948	1545,2327,2328,4258,27284,92292,219970	CYP1B1,FMO2,FMO3,MGST2,SULT1B1,GLYATL1,GLYATL2	7/184
11_Member	Reactome Gene Sets	R-HSA-211945	Phase I - Functionalization of compounds	-2.52323	-0.0814187	26,1545,2327,2328,54996	AOC1,CYP1B1,FMO2,FMO3,MTARC2	5/106
12_Summary	GO Biological Processes	GO:0032496	response to lipopolysaccharide	-3.55093	-0.548454	249,948,1053,3552,4258,4360,5473,5732,6279,9590,117854,857,4023,6693,7132,8993,284110,4055,54602,3902,5817,7100	ALPL,CD36,CEBPE,IL1A,MGST2,MRC1,PPBP,PTGER2,S100A8,AKAP12,TRIM6,CAV1,LPL,SPN,TNFRSF1A,PGLYRP1,GSDMA,LTBR,NDFIP2,LAG3,PVR,TLR5	22/-
12_Member	GO Biological Processes	GO:0032496	response to lipopolysaccharide	-3.55093	-0.548454	249,948,1053,3552,4258,4360,5473,5732,6279,9590,117854	ALPL,CD36,CEBPE,IL1A,MGST2,MRC1,PPBP,PTGER2,S100A8,AKAP12,TRIM6	11/333
12_Member	GO Biological Processes	GO:0009617	response to bacterium	-3.47121	-0.488033	249,857,948,1053,3552,4023,4258,4360,5473,5732,6279,6693,7132,8993,9590,117854,284110	ALPL,CAV1,CD36,CEBPE,IL1A,LPL,MGST2,MRC1,PPBP,PTGER2,S100A8,SPN,TNFRSF1A,PGLYRP1,AKAP12,TRIM6,GSDMA	17/710
12_Member	GO Biological Processes	GO:0002237	response to molecule of bacterial origin	-3.32749	-0.42342	249,948,1053,3552,4258,4360,5473,5732,6279,9590,117854	ALPL,CD36,CEBPE,IL1A,MGST2,MRC1,PPBP,PTGER2,S100A8,AKAP12,TRIM6	11/354
12_Member	GO Biological Processes	GO:0043123	positive regulation of canonical NF-kappaB signal transduction	-2.49222	-0.0727898	857,948,3552,4055,7132,54602,117854	CAV1,CD36,IL1A,LTBR,TNFRSF1A,NDFIP2,TRIM6	7/208
12_Member	GO Biological Processes	GO:0031349	positive regulation of defense response	-2.22622	0	857,948,3902,4023,4258,5817,6279,7100,7132,117854	CAV1,CD36,LAG3,LPL,MGST2,PVR,S100A8,TLR5,TNFRSF1A,TRIM6	10/422
13_Summary	GO Biological Processes	GO:0042574	retinal metabolic process	-3.24894	-0.42342	220,1545,195814,948,4023,249	ALDH1A3,CYP1B1,SDR16C5,CD36,LPL,ALPL	6/-
13_Member	GO Biological Processes	GO:0042574	retinal metabolic process	-3.24894	-0.42342	220,1545,195814	ALDH1A3,CYP1B1,SDR16C5	3/18
13_Member	WikiPathways	WP716	Vitamin A and carotenoid metabolism	-3.18915	-0.42342	220,948,4023,195814	ALDH1A3,CD36,LPL,SDR16C5	4/43
13_Member	GO Biological Processes	GO:0006081	cellular aldehyde metabolic process	-2.44738	-0.0567202	220,249,1545,195814	ALDH1A3,ALPL,CYP1B1,SDR16C5	4/68
14_Summary	Reactome Gene Sets	R-HSA-5676594	TNF receptor superfamily (TNFSF) members mediating non-canonical NF-kB pathway	-3.24894	-0.42342	959,4055,8740,3759,7100,7132,3604,3736,6507,3467,3552,5473,3753,6337,123041	CD40LG,LTBR,TNFSF14,KCNJ2,TLR5,TNFRSF1A,TNFRSF9,KCNA1,SLC1A3,IFNW1,IL1A,PPBP,KCNE1,SCNN1A,SLC24A4	15/-
14_Member	Reactome Gene Sets	R-HSA-5676594	TNF receptor superfamily (TNFSF) members mediating non-canonical NF-kB pathway	-3.24894	-0.42342	959,4055,8740	CD40LG,LTBR,TNFSF14	3/18
14_Member	GO Biological Processes	GO:0071260	cellular response to mechanical stimulus	-3.24611	-0.42342	3759,4055,7100,7132,8740	KCNJ2,LTBR,TLR5,TNFRSF1A,TNFSF14	5/73
14_Member	Reactome Gene Sets	R-HSA-5669034	TNFs bind their physiological receptors	-2.63023	-0.142655	3604,7132,8740	TNFRSF9,TNFRSF1A,TNFSF14	3/29
14_Member	Reactome Gene Sets	R-HSA-5668541	TNFR2 non-canonical NF-kB pathway	-2.59558	-0.115346	959,3604,4055,7132,8740	CD40LG,TNFRSF9,LTBR,TNFRSF1A,TNFSF14	5/102
14_Member	GO Biological Processes	GO:0009612	response to mechanical stimulus	-2.40249	-0.0540861	3736,3759,4055,6507,7100,7132,8740	KCNA1,KCNJ2,LTBR,SLC1A3,TLR5,TNFRSF1A,TNFSF14	7/216
14_Member	KEGG Pathway	hsa04060	Cytokine-cytokine receptor interaction	-2.19259	0	959,3467,3552,3604,4055,5473,7132,8740	CD40LG,IFNW1,IL1A,TNFRSF9,LTBR,PPBP,TNFRSF1A,TNFSF14	8/297
14_Member	GO Biological Processes	GO:0071214	cellular response to abiotic stimulus	-2.02299	0	3753,3759,4055,6337,7100,7132,8740,123041	KCNE1,KCNJ2,LTBR,SCNN1A,TLR5,TNFRSF1A,TNFSF14,SLC24A4	8/318
14_Member	GO Biological Processes	GO:0104004	cellular response to environmental stimulus	-2.02299	0	3753,3759,4055,6337,7100,7132,8740,123041	KCNE1,KCNJ2,LTBR,SCNN1A,TLR5,TNFRSF1A,TNFSF14,SLC24A4	8/318
15_Summary	GO Biological Processes	GO:0007218	neuropeptide signaling pathway	-3.24149	-0.42342	2832,4886,6272,11247,29909,57105,2798,2899,3827,5732,8001,66004	NPBWR2,NPY1R,SORT1,NXPH4,GPR171,CYSLTR2,GNRHR,GRIK3,KNG1,PTGER2,GLRA3,LYNX1	12/-
15_Member	GO Biological Processes	GO:0007218	neuropeptide signaling pathway	-3.24149	-0.42342	2832,4886,6272,11247,29909,57105	NPBWR2,NPY1R,SORT1,NXPH4,GPR171,CYSLTR2	6/111
15_Member	KEGG Pathway	hsa04080	Neuroactive ligand-receptor interaction	-2.14518	0	2798,2832,2899,3827,4886,5732,8001,57105,66004	GNRHR,NPBWR2,GRIK3,KNG1,NPY1R,PTGER2,GLRA3,CYSLTR2,LYNX1	9/367
16_Summary	GO Biological Processes	GO:0097191	extrinsic apoptotic signaling pathway	-3.22088	-0.42342	1280,2017,2139,3552,6272,7132,857,1545,6693,4055	COL2A1,CTTN,EYA2,IL1A,SORT1,TNFRSF1A,CAV1,CYP1B1,SPN,LTBR	10/-
16_Member	GO Biological Processes	GO:0097191	extrinsic apoptotic signaling pathway	-3.22088	-0.42342	1280,2017,2139,3552,6272,7132	COL2A1,CTTN,EYA2,IL1A,SORT1,TNFRSF1A	6/112
16_Member	GO Biological Processes	GO:0097190	apoptotic signaling pathway	-2.59102	-0.115346	857,1280,1545,2017,2139,3552,6272,6693,7132	CAV1,COL2A1,CYP1B1,CTTN,EYA2,IL1A,SORT1,SPN,TNFRSF1A	9/313
16_Member	GO Biological Processes	GO:2001236	regulation of extrinsic apoptotic signaling pathway	-2.47178	-0.0723343	857,1280,2017,2139,3552,4055	CAV1,COL2A1,CTTN,EYA2,IL1A,LTBR	6/157
16_Member	GO Biological Processes	GO:0097192	extrinsic apoptotic signaling pathway in absence of ligand	-2.46785	-0.0723343	1280,2139,3552	COL2A1,EYA2,IL1A	3/33
16_Member	GO Biological Processes	GO:0038034	signal transduction in absence of ligand	-2.39467	-0.0540861	1280,2139,3552	COL2A1,EYA2,IL1A	3/35
16_Member	GO Biological Processes	GO:1901099	negative regulation of signal transduction in absence of ligand	-2.39467	-0.0540861	1280,2139,3552	COL2A1,EYA2,IL1A	3/35
16_Member	GO Biological Processes	GO:2001240	negative regulation of extrinsic apoptotic signaling pathway in absence of ligand	-2.39467	-0.0540861	1280,2139,3552	COL2A1,EYA2,IL1A	3/35
16_Member	GO Biological Processes	GO:2001239	regulation of extrinsic apoptotic signaling pathway in absence of ligand	-2.06141	0	1280,2139,3552	COL2A1,EYA2,IL1A	3/46
17_Summary	GO Biological Processes	GO:0007584	response to nutrient	-3.20776	-0.42342	249,1545,3552,4023,5337,9365,22941	ALPL,CYP1B1,IL1A,LPL,PLD1,KL,SHANK2	7/-
17_Member	GO Biological Processes	GO:0007584	response to nutrient	-3.20776	-0.42342	249,1545,3552,4023,5337,9365,22941	ALPL,CYP1B1,IL1A,LPL,PLD1,KL,SHANK2	7/156
18_Summary	GO Biological Processes	GO:0071625	vocalization behavior	-3.17726	-0.42342	22829,22941,57502,4884,9454,1393,2899,3359,6507,8001,8416,56127,66004,2017,5098,6272,285489	NLGN4Y,SHANK2,NLGN4X,NPTX1,HOMER3,CRHBP,GRIK3,HTR3A,SLC1A3,GLRA3,ANXA9,PCDHB9,LYNX1,CTTN,PCDHGC3,SORT1,DOK7	17/-
18_Member	GO Biological Processes	GO:0071625	vocalization behavior	-3.17726	-0.42342	22829,22941,57502	NLGN4Y,SHANK2,NLGN4X	3/19
18_Member	GO Biological Processes	GO:0099068	postsynapse assembly	-2.9849	-0.330192	4884,22829,57502	NPTX1,NLGN4Y,NLGN4X	3/22
18_Member	Reactome Gene Sets	R-HSA-6794361	Neurexins and neuroligins	-2.78505	-0.166948	9454,22829,22941,57502	HOMER3,NLGN4Y,SHANK2,NLGN4X	4/55
18_Member	GO Biological Processes	GO:0007268	chemical synaptic transmission	-2.76956	-0.166948	1393,2899,3359,4884,6507,8001,8416,22829,56127,57502,66004	CRHBP,GRIK3,HTR3A,NPTX1,SLC1A3,GLRA3,ANXA9,NLGN4Y,PCDHB9,NLGN4X,LYNX1	11/415
18_Member	GO Biological Processes	GO:0098916	anterograde trans-synaptic signaling	-2.76956	-0.166948	1393,2899,3359,4884,6507,8001,8416,22829,56127,57502,66004	CRHBP,GRIK3,HTR3A,NPTX1,SLC1A3,GLRA3,ANXA9,NLGN4Y,PCDHB9,NLGN4X,LYNX1	11/415
18_Member	GO Biological Processes	GO:0099537	trans-synaptic signaling	-2.6343	-0.142655	1393,2899,3359,4884,6507,8001,8416,22829,56127,57502,66004	CRHBP,GRIK3,HTR3A,NPTX1,SLC1A3,GLRA3,ANXA9,NLGN4Y,PCDHB9,NLGN4X,LYNX1	11/432
18_Member	GO Biological Processes	GO:0099173	postsynapse organization	-2.48827	-0.0727898	2017,4884,22829,22941,57502	CTTN,NPTX1,NLGN4Y,SHANK2,NLGN4X	5/108
18_Member	GO Biological Processes	GO:0099536	synaptic signaling	-2.42061	-0.0540861	1393,2899,3359,4884,6507,8001,8416,22829,56127,57502,66004	CRHBP,GRIK3,HTR3A,NPTX1,SLC1A3,GLRA3,ANXA9,NLGN4Y,PCDHB9,NLGN4X,LYNX1	11/461
18_Member	GO Biological Processes	GO:0050808	synapse organization	-2.38041	-0.0441055	2017,4884,5098,6272,22829,22941,56127,57502,285489	CTTN,NPTX1,PCDHGC3,SORT1,NLGN4Y,SHANK2,PCDHB9,NLGN4X,DOK7	9/337
18_Member	GO Biological Processes	GO:0007416	synapse assembly	-2.3401	-0.0245839	4884,22829,22941,56127,57502	NPTX1,NLGN4Y,SHANK2,PCDHB9,NLGN4X	5/117
18_Member	Reactome Gene Sets	R-HSA-6794362	Protein-protein interactions at synapses	-2.08672	0	9454,22829,22941,57502	HOMER3,NLGN4Y,SHANK2,NLGN4X	4/86
19_Summary	GO Biological Processes	GO:0019370	leukotriene biosynthetic process	-3.04562	-0.356137	2679,2681,4258,220,2328,4023,6507,9200,1545,7132	GGT3P,GGTA1,MGST2,ALDH1A3,FMO3,LPL,SLC1A3,HACD1,CYP1B1,TNFRSF1A	10/-
19_Member	GO Biological Processes	GO:0019370	leukotriene biosynthetic process	-3.04562	-0.356137	2679,2681,4258	GGT3P,GGTA1,MGST2	3/21
19_Member	GO Biological Processes	GO:0006691	leukotriene metabolic process	-2.43066	-0.0540861	2679,2681,4258	GGT3P,GGTA1,MGST2	3/34
19_Member	GO Biological Processes	GO:0016053	organic acid biosynthetic process	-2.36118	-0.0374615	220,2328,2679,2681,4023,4258,6507,9200	ALDH1A3,FMO3,GGT3P,GGTA1,LPL,MGST2,SLC1A3,HACD1	8/278
19_Member	GO Biological Processes	GO:0006690	icosanoid metabolic process	-2.35587	-0.0362748	1545,2679,2681,4258,7132	CYP1B1,GGT3P,GGTA1,MGST2,TNFRSF1A	5/116
20_Summary	GO Biological Processes	GO:0006809	nitric oxide biosynthetic process	-3.04562	-0.356137	857,1545,54996,5732	CAV1,CYP1B1,MTARC2,PTGER2	4/-
20_Member	GO Biological Processes	GO:0006809	nitric oxide biosynthetic process	-3.04562	-0.356137	857,1545,54996	CAV1,CYP1B1,MTARC2	3/21
20_Member	GO Biological Processes	GO:0046209	nitric oxide metabolic process	-2.67471	-0.142655	857,1545,54996	CAV1,CYP1B1,MTARC2	3/28
20_Member	GO Biological Processes	GO:2001057	reactive nitrogen species metabolic process	-2.63023	-0.142655	857,1545,54996	CAV1,CYP1B1,MTARC2	3/29
20_Member	GO Biological Processes	GO:0032570	response to progesterone	-2.20035	0	857,1545,5732	CAV1,CYP1B1,PTGER2	3/41
