# Supplementary material for: Germinal center trajectories and transcriptional signatures define CLL subtypes and their pathway regulators
Source: PLoS One. 2025 Oct 22;20(10):e0335069. doi: 10.1371/journal.pone.0335069 (PMC12543202; doi:10.1371/journal.pone.0335069)
Supplement: S5 File — Results for Fisher’s exact test and Cohen’s effect size for dominant GC zones in each group. (XLSX) [file pone.0335069.s008.xlsx]

## Sheet: Fisher_Cohen
Supplementary file 5. Test results for GC zones. Results for Fisher's exact test and Cohen's effect size for dominant GC zones in each group
Group	DominantCellState	Count	Proportion	Percentage	TotalCount	OverallProportion	GroupTotal	EffectSize	AdjustedPValue
bright	INT_a	1	0.111111	11.1111	13	0.100775	9	0.0335885	0.011655
bright	INT_b	1	0.111111	11.1111	3	0.0232558	9	0.356476	0.011655
bright	INT_d	1	0.111111	11.1111	14	0.108527	9	0.00826446	0.011655
bright	LZ_b	4	0.444444	44.4444	14	0.108527	9	0.810366	1
bright	PreM	2	0.222222	22.2222	9	0.0697674	9	0.442186	0.0568182
dull	DZ_b	1	0.25	25	12	0.0930233	4	0.425765	0.142857
dull	INT_b	1	0.25	25	3	0.0232558	4	0.69939	0.142857
dull	INT_e	1	0.25	25	19	0.147287	4	0.2596	0.142857
dull	LZ_b	1	0.25	25	14	0.108527	4	0.375266	0.142857
mutated	DZ_a	1	0.0175439	1.75439	3	0.0232558	57	-0.0404144	4.87914e-10
mutated	DZ_b	3	0.0526316	5.26316	12	0.0930233	57	-0.155912	1.79796e-07
mutated	DZ_c	6	0.105263	10.5263	9	0.0697674	57	0.125858	7.8535e-05
mutated	INT_a	4	0.0701754	7.01754	13	0.100775	57	-0.10961	1.46084e-06
mutated	INT_c	6	0.105263	10.5263	9	0.0697674	57	0.125858	7.8535e-05
mutated	INT_d	5	0.0877193	8.77193	14	0.108527	57	-0.0699895	1.24659e-05
mutated	INT_e	11	0.192982	19.2982	19	0.147287	57	0.121837	1
mutated	LZ_a	6	0.105263	10.5263	11	0.0852713	57	0.0681354	7.8535e-05
mutated	LZ_b	4	0.0701754	7.01754	14	0.108527	57	-0.134754	1.46084e-06
mutated	PBL_a	6	0.105263	10.5263	13	0.100775	57	0.0147642	7.8535e-05
mutated	PreM	5	0.0877193	8.77193	9	0.0697674	57	0.0666889	1.24659e-05
naïve	DZ_b	4	0.444444	44.4444	12	0.0930233	9	0.863462	1
naïve	DZ_c	1	0.111111	11.1111	9	0.0697674	9	0.144526	0.0363636
naïve	INT_e	3	0.333333	33.3333	19	0.147287	9	0.446131	0.533333
naïve	LZ_a	1	0.111111	11.1111	11	0.0852713	9	0.0869171	0.0363636
unmutated	DZ_a	2	0.04	4	3	0.0232558	50	0.0957867	2.6262e-09
unmutated	DZ_b	4	0.08	8	12	0.0930233	50	-0.0463391	3.87365e-07
unmutated	DZ_c	2	0.04	4	9	0.0697674	50	-0.13098	2.6262e-09
unmutated	INT_a	8	0.16	16	13	0.100775	50	0.176567	0.00156521
unmutated	INT_b	1	0.02	2	3	0.0232558	50	-0.0223835	3.4442e-10
unmutated	INT_c	3	0.06	6	9	0.0697674	50	-0.0396612	4.20192e-08
unmutated	INT_d	8	0.16	16	14	0.108527	50	0.151407	0.00156521
unmutated	INT_e	4	0.08	8	19	0.147287	50	-0.21321	3.87365e-07
unmutated	LZ_a	4	0.08	8	11	0.0852713	50	-0.0191463	3.87365e-07
unmutated	LZ_b	5	0.1	10	14	0.108527	50	-0.0279054	3.99416e-06
unmutated	PBL_a	7	0.14	14	13	0.100775	50	0.120758	0.000273201
unmutated	PreM	2	0.04	4	9	0.0697674	50	-0.13098	2.6262e-09
