# Supplementary material for: Germinal center trajectories and transcriptional signatures define CLL subtypes and their pathway regulators
Source: PLoS One. 2025 Oct 22;20(10):e0335069. doi: 10.1371/journal.pone.0335069 (PMC12543202; doi:10.1371/journal.pone.0335069)
Supplement: S6 File — Nextflow nf-core/rnaseq pipeline and software versions. (XLSX) [file pone.0335069.s009.xlsx]

## Sheet: Nextflow_software_versions
Supplementary file 6. Software details. Nextflow nf-core/rnaseq pipeline and software versions.
Software	Version
bioconductor-summarizedexperiment	1.20.0
bioconductor-tximeta	1.8.0
fastqc	0.11.9
nextflow	21.04.1
nf-core/rnaseq	3.2
picard	2.23.9
preseq	3.1.1
qualimap	2.2.2-dev
salmon	1.4.0
samtools	1.10
star	2.6.1d
stringtie	2.1.4
trimgalore	0.6.6
