# Supplementary material for: Germinal center trajectories and transcriptional signatures define CLL subtypes and their pathway regulators
Source: PLoS One. 2025 Oct 22;20(10):e0335069. doi: 10.1371/journal.pone.0335069 (PMC12543202; doi:10.1371/journal.pone.0335069)
Supplement: S7 File — R session info for the analysis showing details on used packages and their versions. (TXT) [file pone.0335069.s010.txt]

Supplementary file 7. Details of R packages. R session info for the analysis showing details on used packages and their versions.
R version 4.3.2 (2023-10-31 ucrt)
Platform: x86_64-w64-mingw32/x64 (64-bit)
Running under: Windows 11 x64 (build 22631)
Matrix products: default
locale:
[1] LC_COLLATE=English_World.utf8 LC_CTYPE=English_World.utf8 LC_MONETARY=English_World.utf8 LC_NUMERIC=C
[5] LC_TIME=English_World.utf8
time zone: Europe/Helsinki
tzcode source: internal
attached base packages:
[1] stats4 stats graphics grDevices utils datasets methods base
other attached packages:
[1] OUTRIDER_1.20.0 data.table_1.15.4 SummarizedExperiment_1.32.0 MatrixGenerics_1.14.0
[5] matrixStats_1.4.1 GenomicFeatures_1.54.4 AnnotationDbi_1.64.1 Biobase_2.62.0
[9] GenomicRanges_1.54.1 GenomeInfoDb_1.38.8 IRanges_2.36.0 S4Vectors_0.40.2
[13] BiocGenerics_0.48.1 BiocParallel_1.36.0 openxlsx_4.2.7.1 effsize_0.8.1
[17] patchwork_1.3.0 ggrepel_0.9.6 lubridate_1.9.3 forcats_1.0.0
[21] stringr_1.5.1 dplyr_1.1.4 purrr_1.0.2 readr_2.1.5
[25] tidyr_1.3.1 tibble_3.2.1 ggplot2_3.5.1 tidyverse_2.0.0
[29] GSVA_1.50.5 readxl_1.4.3 edgeR_4.0.16 limma_3.58.1
loaded via a namespace (and not attached):
[1] RColorBrewer_1.1-3 jsonlite_1.8.9 rstudioapi_0.17.1 magrittr_2.0.3
[5] farver_2.1.2 BiocIO_1.12.0 zlibbioc_1.48.2 vctrs_0.6.5
[9] memoise_2.0.1 Rsamtools_2.18.0 DelayedMatrixStats_1.24.0 RCurl_1.98-1.16
[13] PRROC_1.3.1 webshot_0.5.5 htmltools_0.5.8.1 S4Arrays_1.2.1
[17] progress_1.2.3 curl_5.2.3 cellranger_1.1.0 Rhdf5lib_1.24.2
[21] SparseArray_1.2.4 rhdf5_2.46.1 htmlwidgets_1.6.4 plyr_1.8.9
[25] plotly_4.10.4 cachem_1.1.0 GenomicAlignments_1.38.2 iterators_1.0.14
[29] lifecycle_1.0.4 pkgconfig_2.0.3 rsvd_1.0.5 Matrix_1.6-5
[33] R6_2.5.1 fastmap_1.2.0 GenomeInfoDbData_1.2.11 digest_0.6.37
[37] pcaMethods_1.94.0 colorspace_2.1-1 DESeq2_1.42.1 irlba_2.3.5.1
[41] RSQLite_2.3.7 seriation_1.5.6 beachmat_2.18.1 labeling_0.4.3
[45] filelock_1.0.3 timechange_0.3.0 httr_1.4.7 abind_1.4-8
[49] compiler_4.3.2 bit64_4.5.2 withr_3.0.2 backports_1.5.0
[53] viridis_0.6.5 DBI_1.2.3 heatmaply_1.5.0 dendextend_1.18.1
[57] HDF5Array_1.30.1 biomaRt_2.58.2 rappdirs_0.3.3 DelayedArray_0.28.0
[61] rjson_0.2.23 tools_4.3.2 zip_2.3.1 glue_1.7.0
[65] restfulr_0.0.15 rhdf5filters_1.14.1 grid_4.3.2 checkmate_2.3.2
[69] reshape2_1.4.4 generics_0.1.3 gtable_0.3.6 tzdb_0.4.0
[73] ca_0.71.1 hms_1.1.3 utf8_1.2.4 BiocSingular_1.18.0
[77] ScaledMatrix_1.10.0 xml2_1.3.6 XVector_0.42.0 foreach_1.5.2
[81] pillar_1.10.1 splines_4.3.2 BBmisc_1.13 BiocFileCache_2.10.2
[85] lattice_0.22-6 rtracklayer_1.62.0 bit_4.5.0 annotate_1.80.0
[89] tidyselect_1.2.1 registry_0.5-1 SingleCellExperiment_1.24.0 locfit_1.5-9.10
[93] Biostrings_2.70.3 gridExtra_2.3 statmod_1.5.0 pheatmap_1.0.12
[97] stringi_1.8.4 lazyeval_0.2.2 yaml_2.3.10 codetools_0.2-20
[101] graph_1.80.0 cli_3.6.3 xtable_1.8-4 munsell_0.5.1
[105] Rcpp_1.0.13 dbplyr_2.5.0 png_0.1-8 XML_3.99-0.17
[109] parallel_4.3.2 assertthat_0.2.1 blob_1.2.4 prettyunits_1.2.0
[113] sparseMatrixStats_1.14.0 bitops_1.0-9 viridisLite_0.4.2 GSEABase_1.64.0
[117] scales_1.3.0 crayon_1.5.3 rlang_1.1.4 TSP_1.2-4
[121] KEGGREST_1.42.0
